# Supplementary material for: Pine plantations and five decades of land use change in central Chile
Source: PLoS One. 2020 Mar 13;15(3):e0230193. doi: 10.1371/journal.pone.0230193 (PMC7069624; doi:10.1371/journal.pone.0230193)
Supplement: S1 Data — (XLSX) [file pone.0230193.s004.xlsx]

## Sheet: Hoja1
id	Cover_5561	Certainty_5561	Cov_1975	Cert_75	Cov_1998	Cert_98	Cov_2014	Cert_14	X	Y	slope_perc	RV55-61	RV_actual	Cel_5561	Cel_75	Cel_98	Cel_13-17	agri-liv5561	deg_shrub5561	euca55-61	mixed 55-61	nat_for55-61	ND_55-61	other_55-61	pine_55-61	river_55-61	urban_55-61	agr_liv_75	deg-shrub_75	euca_75	mixed_75	nat_for_75	other_75	pine_75	river_75	unk_harv_75	urban_75	agr_liv_98	deg-shrub_98	euca_98	mixed_98	nat_for_98	other_98	pine_98	river_98	unk_harv_98	urban_98	agr_liv_13-14	deg-shrub_13-14
1	deg-shrub	2	nat_for	1	euca	2	pine	3	622460	5879576	25.4387	707.107	707.107	80500	35852.8	35852.8	35903.5	1	1	0	0	4	0	0	0	0	0	1	2	0	0	3	0	0	0	0	0	0	0	1	0	4	0	1	0	0	0	0	0
2	nat_for	2	nat_for	1	pine	2	pine	3	625446	5879588	15.9291	50	50	77567.1	32903.1	32903.1	32903.8	2	2	0	0	3	0	0	0	0	0	2	2	0	0	3	0	0	0	0	0	2	0	1	0	4	0	0	0	0	0	1	0
3	agr_liv	3	agr_liv	3	agr_liv	3	pine	3	628453	5879588	2.06838	492.443	492.443	74536.2	29853.4	29853.4	29904.2	1	0	0	0	4	1	0	0	0	0	1	1	0	0	3	1	0	0	0	0	1	0	0	0	2	1	2	0	0	0	1	0
4	nat_for	3	nat_for	1	nat_for	3	nat_for	3	622456	5876590	55.0551	1597.65	1597.65	80238.7	36015.6	36015.6	36070.2	3	1	0	0	3	0	0	0	0	0	4	0	0	0	3	0	0	0	0	0	0	0	2	0	2	0	3	0	0	0	0	0
5	nat_for	3	nat_for	1	nat_for	1	pine	3	625454	5876574	11.2635	2369.07	2369.07	77246.1	33030.7	33030.7	33085.6	3	1	0	0	4	0	0	0	0	0	4	0	0	0	3	0	1	0	0	0	2	0	1	0	2	0	3	0	0	0	1	0
6	agr_liv	3	agr_liv	3	agr_liv	3	agr_liv	3	628453	5876582	6.99913	474.342	474.342	74254	30048.7	30048.7	30104.2	2	1	0	0	4	1	0	0	0	0	2	0	0	0	4	1	1	0	0	0	1	0	0	0	1	1	5	0	0	0	0	0
7	nat_for	3	agr_liv	1	nat_for	2	nat_for	3	622448	5873591	5.56945	403.113	403.113	80139	36474.8	36474.8	36483.7	4	0	0	0	4	0	0	0	0	0	4	0	0	0	4	0	0	0	0	0	0	0	1	0	3	0	4	0	0	0	0	0
8	agr_liv	3	agr_liv	2	pine	3	pine	3	625454	5873575	6.49175	2983.29	2983.29	77090.5	33477.2	33477.2	33536	1	0	0	0	7	0	0	0	0	0	2	0	0	0	5	0	1	0	0	0	1	0	0	0	5	0	2	0	0	0	1	0
9	nat_for	3	pine	1	pine	3	pine	3	628445	5873575	12.4967	2912.47	2912.47	74142.2	30587.8	30587.8	30598.4	3	1	0	0	4	0	0	0	0	0	3	0	0	0	5	0	0	0	0	0	2	0	0	0	3	0	3	0	0	0	1	0
10	nat_for	3	nat_for	1	pine	2	pine	3	622448	5870601	32.3751	1096.59	1096.59	80101	37110.2	37110.2	37110.2	4	0	0	0	3	0	1	0	0	0	4	0	0	0	3	1	0	0	0	0	0	0	0	0	3	1	3	0	1	0	0	0
11	nat_for	3	nat_for	1	nat_for	3	nat_for	3	625463	5870571	58.5566	3600.35	3600.35	77051.3	34182.2	34182.2	34244.1	2	0	0	0	5	0	1	0	0	0	2	0	0	0	4	1	1	0	0	0	0	0	0	0	3	1	4	0	0	0	0	0
12	nat_for	3	nat_for	1	nat_for	2	nat_for	3	628445	5870585	4.62521	1972.31	1972.31	74101.4	31357.8	31357.8	31372.9	2	1	0	0	4	0	1	0	0	0	2	1	0	0	3	1	1	0	0	0	1	0	1	0	1	1	4	0	0	0	0	0
13	agr_liv	2	nat_for	1	nat_for	3	nat_for	3	622448	5867595	10.6784	1591.38	1591.38	80174.3	37997.5	37997.5	38013.9	4	0	0	0	3	0	1	0	0	0	4	0	0	0	3	1	0	0	0	0	2	0	0	0	1	1	3	0	1	0	2	1
14	nat_for	3	nat_for	1	pine	3	pine	3	628445	5867579	8.60377	380.789	380.789	74180.3	32388.5	32388.5	32407.7	3	0	0	0	4	0	1	0	0	0	2	2	0	0	3	1	0	0	0	0	2	2	1	0	2	1	0	0	0	0	1	1
15	nat_for	3	nat_for	1	nat_for	3	nat_for	3	640446	5861582	14.9805	291.548	291.548	62814.9	25706.3	25706.3	25742.2	4	0	0	0	1	0	0	3	0	0	4	1	0	0	1	0	2	0	0	0	0	1	0	0	3	0	4	0	0	0	0	1
16	nat_for	1	nat_for	1	pine	3	euca	3	643452	5861582	23.3754	111.803	111.803	59801.4	23683.9	23683.9	23754.2	2	0	0	0	2	0	0	4	0	0	2	1	0	0	1	0	3	0	1	0	0	0	0	0	3	0	4	0	1	0	0	0
17	pine	3	pine	3	pine	3	euca	2	640446	5858624	22.279	1312.44	1312.44	63325.9	27899.3	27899.3	27899.3	2	0	0	0	5	0	0	1	0	0	4	0	0	0	3	0	1	0	0	0	0	2	0	0	2	0	4	0	0	0	0	2
18	agr_liv	2	agr_liv	2	nat_for	2	pine	3	643452	5858608	9.48971	1100	1100	60337.9	26047.7	26047.7	26076.2	0	0	0	0	5	0	1	2	0	0	2	0	0	0	2	0	4	0	0	0	0	1	0	0	1	0	5	0	1	0	0	1
19	nat_for	3	agr_liv	1	deg-shrub	2	deg-shrub	3	640446	5855570	15.7325	996.243	996.243	63993.1	30302	30302	30342.4	2	0	0	0	3	0	0	3	0	0	2	0	0	0	1	0	5	0	0	0	0	0	0	0	1	0	7	0	0	0	0	1
20	nat_for	2	agr_liv	1	pine	3	pine	3	643460	5855590	4.16269	583.095	583.095	61037.7	28606.4	28606.4	28675.1	2	1	0	0	3	0	1	1	0	0	2	1	0	0	0	0	5	0	0	0	0	1	1	0	1	0	5	0	0	0	0	2
21	deg-shrub	2	nat_for	1	nat_for	3	nat_for	3	658427	5855606	19.4323	728.011	728.011	46711.6	24400.1	24400.1	24400.2	3	0	0	0	4	0	1	0	0	0	2	1	0	0	2	1	2	0	0	0	0	0	0	0	0	1	7	0	0	0	0	0
22	agr_liv	3	agr_liv	1	pine	3	euca	3	661450	5855590	6.0305	269.258	269.258	43861.2	24645.7	24645.7	24695.3	4	1	0	0	2	0	1	0	0	0	2	2	0	0	3	1	0	0	0	0	0	0	0	0	2	1	5	0	0	0	0	0
23	nat_for	3	nat_for	2	pine	3	unk_harv	3	658443	5852583	40.2165	111.803	111.803	47803.9	27450	27450	27500.2	2	2	0	0	4	0	0	0	0	0	2	1	0	0	4	0	1	0	0	0	0	0	0	0	3	0	5	0	0	0	0	0
24	agr_liv	3	agr_liv	1	pine	3	pine	3	661434	5852583	9.7565	1931.97	1711.72	45051.2	27618.9	27618.9	27674.2	3	2	0	0	3	0	0	0	0	0	3	1	0	0	4	0	0	0	0	0	1	0	0	0	3	0	4	0	0	0	0	0
25	agr_liv	3	deg-shrub	1	pine	2	pine	3	664456	5858572	35.649	1773.41	1773.41	40035	22300.5	22300.5	22348.6	3	0	0	0	4	1	0	0	0	0	2	1	0	0	5	0	0	0	0	0	0	0	0	0	2	0	6	0	0	0	0	0
26	nat_for	2	nat_for	2	pine	2	euca	2	667446	5858588	18.9858	1054.75	1054.75	37242.6	23281	23281	23346.5	3	1	0	0	3	1	0	0	0	0	2	2	0	0	4	0	0	0	0	0	0	1	0	0	1	0	6	0	0	0	0	0
27	agr_liv	3	agr_liv	1	pine	3	pine	3	664456	5855582	18.0138	2343.61	2343.61	41067.1	25199.5	25199.5	25248	4	0	0	0	4	0	0	0	0	0	2	2	0	0	4	0	0	0	0	0	0	0	0	0	2	0	6	0	0	0	0	1
28	nat_for	3	nat_for	1	nat_for	2	nat_for	3	667454	5855614	44.8723	3881.04	1241.97	38284	26041.7	26041.7	26041.7	4	1	0	0	3	0	0	0	0	0	2	2	0	0	3	0	1	0	0	0	0	1	0	0	1	0	6	0	0	0	0	1
29	pine	2	pine	2	pine	3	unk_harv	3	637439	5858636	31.1124	800	800	66270.4	29912.7	29912.7	29912.7	1	1	0	0	5	0	0	1	0	0	2	1	0	0	4	0	1	0	0	0	0	2	1	0	2	0	3	0	0	0	0	2
30	nat_for	3	nat_for	2	pine	3	pine	3	634463	5858572	3.52234	618.466	618.466	69179.5	32076.9	32076.9	32147.5	3	1	0	0	2	0	1	1	0	0	3	1	0	0	2	1	1	0	0	0	1	2	1	0	1	1	2	0	0	0	0	3
31	nat_for	2	nat_for	1	pine	3	pine	3	637463	5855572	13.4841	494.975	494.975	66859.6	32132.9	32132.9	32203.4	1	0	0	0	3	0	0	4	0	0	1	0	0	0	2	0	5	0	0	0	0	1	0	0	1	0	6	0	0	0	0	2
32	nat_for	2	nat_for	1	nat_for	2	nat_for	3	634417	5855582	19.514	1414.21	1414.21	69830.6	34190.8	34190.8	34226.6	3	0	0	0	2	0	0	3	0	0	2	0	0	0	2	0	4	0	0	0	1	1	0	0	0	0	6	0	0	0	0	2
33	nat_for	3	nat_for	1	nat_for	3	euca	3	682470	5912573	4.13676	1491.64	1491.64	46089.6	40460.6	40460.6	40460.6	1	0	0	0	6	0	0	1	0	0	0	0	0	0	7	0	1	0	0	0	0	0	3	0	5	0	0	0	0	0	0	0
34	nat_for	3	nat_for	1	nat_for	3	nat_for	3	679471	5912581	11.4239	3668.79	3668.79	47471.6	38748.7	38748.7	38748.7	1	0	0	0	5	0	0	2	0	0	1	0	0	0	5	0	2	0	0	0	0	0	2	0	4	0	1	0	0	1	0	0
35	nat_for	2	nat_for	1	nat_for	2	euca	3	676417	5912597	47.6149	657.647	657.647	49025.1	37176	37176	37200.3	1	0	0	0	2	0	1	3	1	0	1	0	0	0	2	1	2	1	1	0	0	0	1	0	2	1	1	1	1	1	0	0
36	agr_liv	3	agr_liv	2	urban	2	urban	3	676465	5909591	9.89795	50	50	46485	34610.1	34610.1	34610.1	0	0	1	0	2	0	1	2	2	0	0	0	1	0	3	1	0	2	1	0	0	0	1	0	2	1	0	2	2	0	0	0
37	pine	1	nat_for	1	euca	1	pine	2	679455	5909575	39.3805	2720.29	2720.29	44872.6	36269.3	36269.3	36269.3	2	0	0	0	4	0	0	0	2	0	1	0	0	0	4	1	0	2	0	0	1	0	1	0	3	0	0	2	0	1	1	0
38	nat_for	1	nat_for	1	euca	2	euca	3	682446	5909591	10.8277	1634.78	1634.78	43431.1	38061.2	38061.2	38092.8	2	0	0	0	4	0	0	1	1	0	0	0	0	0	6	1	0	1	0	0	1	0	2	0	4	0	0	1	0	0	1	0
39	agr_liv	3	other	3	agr_liv	3	agr_liv	3	682462	5906584	13.3167	158.114	158.114	40770.7	35819.8	35819.8	35819.8	1	0	0	0	3	1	0	2	1	0	1	0	0	0	5	0	0	1	1	0	2	0	3	0	1	0	1	1	0	0	2	0
40	river	3	river	3	river	3	river	3	679455	5906568	9.52427	0	0	42326.7	33874.2	33874.2	33874.2	3	0	0	0	1	1	0	2	1	0	1	0	0	0	4	1	0	1	1	0	2	0	3	0	0	0	1	1	0	1	2	0
41	river	3	river	3	river	3	river	3	676449	5906568	7.98448	694.622	694.622	44062	32063.3	32063.3	32091.4	2	0	1	0	1	1	0	2	1	0	1	0	1	0	4	0	0	1	1	0	0	0	3	0	0	0	1	1	2	1	0	0
42	nat_for	3	pine	1	nat_for	2	nat_for	3	679443	5915606	20.5282	1411.56	1411.56	50182.8	41314.7	41314.7	41383.2	1	0	0	0	5	0	0	2	0	0	0	0	0	0	6	0	2	0	0	0	0	0	0	0	5	0	3	0	0	0	0	0
43	nat_for	3	nat_for	1	nat_for	2	nat_for	3	682438	5915589	6.93751	806.226	806.226	48828.9	42879.5	42879.5	42907.6	2	1	0	0	5	0	0	0	0	0	0	1	0	0	5	0	2	0	0	0	0	0	0	0	7	0	1	0	0	0	0	0
44	nat_for	3	pine	1	nat_for	2	nat_for	3	679451	5918585	38.4683	901.388	901.388	52797.3	43902.8	43902.8	43902.8	1	0	0	0	5	0	0	2	0	0	1	0	0	0	4	0	3	0	0	0	0	0	0	0	3	0	5	0	0	0	0	0
45	agr_liv	2	nat_for	1	pine	2	pine	3	682438	5918601	14.6258	728.011	728.011	51623.8	45436.8	45436.8	45505.7	0	1	0	0	7	0	0	0	0	0	1	2	0	0	2	0	3	0	0	0	0	0	0	0	6	0	2	0	0	0	0	0
46	pine	1	nat_for	1	pine	2	pine	3	676464	5918568	3.97893	1595.31	1595.31	54174.3	42542.4	42542.4	42542.4	1	0	0	0	4	0	0	1	2	0	1	0	0	0	1	0	4	2	0	0	0	1	0	0	3	0	2	2	0	0	0	1
47	river	3	river	3	river	3	river	3	673452	5918601	2.96145	460.977	460.977	55721.7	41401.8	41401.8	41448.4	1	1	0	0	2	0	0	2	2	0	1	1	0	0	3	0	1	2	0	0	0	2	1	0	2	0	2	1	0	0	0	2
48	agr_liv	2	agr_liv	2	deg-shrub	3	deg-shrub	3	673460	5921580	23.2286	100	100	58259.4	44161.7	44161.7	44161.7	1	1	0	0	2	0	0	2	2	0	2	1	0	0	3	0	0	2	0	0	0	2	0	0	2	0	2	1	0	1	0	1
49	nat_for	2	nat_for	1	nat_for	2	nat_for	3	676462	5921573	6.93782	1261.94	1261.94	56823	45275.4	45275.4	45275.4	3	0	0	0	3	0	0	1	1	0	3	0	0	0	2	0	2	1	0	0	1	1	0	0	1	0	3	1	0	1	1	1
50	nat_for	2	pine	1	pine	3	pine	3	679459	5921588	40.2587	1300	1400	55511.7	46556	46556	46556	2	0	0	0	5	0	0	1	0	0	2	0	0	0	5	0	1	0	0	0	1	0	0	0	2	0	5	0	0	0	1	0
51	euca	2	euca	1	pine	2	euca	3	685466	5951567	30.7721	1450	1450	82285.8	76463.5	76463.5	43021.5	2	0	1	0	2	0	0	3	0	0	1	0	0	0	3	0	4	0	0	0	1	0	0	0	2	0	4	0	1	0	2	0
52	pine	3	pine	2	pine	3	pine	3	688462	5951583	14.3681	1773.41	1773.41	81716.9	77577.4	77577.4	40142.9	1	0	2	0	2	0	0	3	0	0	0	0	1	0	4	0	3	0	0	0	0	0	0	0	3	0	3	0	2	0	1	0
53	nat_for	3	nat_for	1	nat_for	2	nat_for	3	685450	5948579	36.4725	1758.55	2308.68	79353.3	73665.9	73665.9	42304.3	1	0	1	0	3	0	0	2	0	1	1	0	1	0	2	0	3	0	0	1	1	0	0	0	1	0	4	0	1	1	1	0
54	pine	3	nat_for	1	pine	3	pine	3	688453	5948579	30.6395	2596.15	2596.15	78763.3	74821.5	74821.5	39373.2	0	1	1	0	4	0	0	2	0	0	0	1	1	0	2	0	4	0	0	0	0	0	0	0	3	0	4	0	1	0	0	0
55	pine	3	pine	2	unk_harv	3	pine	3	691457	5951583	17.8661	0	0	81254.9	78790	78790	37283.4	2	0	0	0	2	0	0	4	0	0	0	1	0	0	5	0	2	0	0	0	0	0	0	0	3	0	3	0	2	0	0	0
56	pine	3	nat_for	1	unk_harv	3	pine	3	694436	5951583	16.5287	403.113	403.113	80906.5	80074	80074	34447.8	1	0	0	0	3	0	0	4	0	0	0	1	0	0	2	0	5	0	0	0	0	0	0	0	2	0	4	0	2	0	0	0
57	euca	1	pine	2	pine	3	agr_liv	3	685450	5954578	19.5136	403.113	403.113	85223	79275.8	79275.8	43932.3	3	0	1	0	0	0	0	2	0	0	2	0	1	0	1	0	2	0	0	0	2	0	0	0	1	0	3	0	0	0	1	0
58	agr_liv	3	nat_for	1	nat_for	2	mixed	2	688455	5954589	23.2592	700	700	84673.8	80350.9	80350.9	41117.5	1	0	2	0	1	0	0	3	0	0	1	0	1	0	2	0	3	0	0	0	1	0	0	0	1	0	3	0	2	0	1	0
59	pine	3	nat_for	1	unk_harv	3	pine	3	691463	5954605	44.9008	2136	50	84277.5	81567.8	81567.8	38369.3	4	0	0	0	1	0	0	3	0	0	1	2	0	0	3	0	2	0	0	0	2	0	0	0	2	0	2	0	2	0	1	0
60	agr_liv	2	deg-shrub	1	pine	3	pine	2	694464	5954580	10.7978	250	250	83887.1	82785.6	82785.6	35578.8	1	0	0	0	1	0	0	6	0	0	0	1	0	0	3	0	4	0	0	0	1	0	0	0	1	0	3	0	3	0	1	0
61	agr_liv	3	deg-shrub	1	agr_liv	2	agr_liv	3	694464	5957572	22.2498	960.469	180.278	86873.8	85495.4	85495.4	36919.5	1	0	0	0	3	0	0	4	0	0	0	1	1	0	2	0	4	0	0	0	0	0	0	0	1	0	5	0	2	0	0	0
62	nat_for	2	nat_for	1	nat_for	3	pine	3	691438	5957597	24.2715	3577.71	2121.32	87209.3	84252.9	84252.9	39578.4	5	0	0	0	1	0	0	2	0	0	2	2	1	0	2	0	1	0	0	0	2	0	0	0	1	0	3	0	2	0	1	0
63	agr_liv	2	agr_liv	1	agr_liv	3	euca	3	688463	5957581	2.81345	2080.87	200	87633.6	83140	83140	42283	2	0	1	0	2	0	0	1	0	0	1	0	1	0	3	0	1	0	0	0	0	0	0	0	2	0	2	0	2	0	1	0
64	agr_liv	3	agr_liv	1	pine	3	unk_harv	3	688446	5960581	14.2481	1253.99	50	90603.9	85925.9	85925.9	43624	2	0	0	0	3	0	0	0	0	0	2	0	1	0	2	0	0	0	0	0	1	0	1	0	2	0	0	0	1	0	0	0
65	agr_liv	2	agr_liv	1	euca	2	euca	2	688446	5963573	15.1006	1128.05	1128.05	93568.5	88742.6	88742.6	45124.8	2	0	0	0	2	0	0	0	0	0	1	1	1	0	1	0	0	0	0	0	0	0	0	0	2	0	1	0	1	0	0	0
66	agr_liv	3	agr_liv	2	agr_liv	2	agr_liv	3	724450	5972565	6.4753	500	500	103836	113690	103836	32788	4	0	0	0	0	0	0	0	0	0	3	0	0	0	0	0	1	0	0	0	3	0	0	0	0	0	0	0	1	0	1	0
67	agr_liv	3	agr_liv	2	agr_liv	2	pine	3	724450	5975574	49.2901	1476.48	1476.48	106770	112527	106770	35780.6	5	0	0	0	0	0	0	0	0	0	5	0	0	0	0	0	0	0	0	0	5	0	0	0	0	0	0	0	0	0	2	0
68	agr_liv	3	unk_harv	1	pine	1	unk_harv	3	694447	5975591	22.4354	874.643	874.643	104813	102078	102078	48210.5	3	1	0	0	0	0	0	0	0	0	1	0	0	0	2	0	1	0	0	0	1	0	0	0	2	0	1	0	0	0	0	1
69	agr_liv	2	nat_for	1	nat_for	2	mixed	2	697455	5975574	46.5172	3451.45	3451.45	104622	103194	103194	46247.7	3	2	0	0	2	0	0	0	0	0	1	0	0	0	3	0	1	0	2	0	1	0	0	0	3	0	3	0	0	0	0	1
70	nat_for	2	unk_harv	2	pine	3	pine	3	700463	5975573	10.154	5439.21	5439.21	104520	104368	104368	44401	2	2	0	0	4	0	0	0	0	0	1	0	0	0	6	0	1	0	0	0	0	0	0	0	4	0	4	0	0	0	0	0
71	agr_liv	1	pine	3	pine	3	pine	3	697447	5978566	8.72647	2011.22	2011.22	107621	105958	105958	48600.9	3	2	0	0	1	0	0	0	0	0	1	0	0	0	2	0	1	0	2	0	0	0	0	0	2	0	4	0	0	0	0	0
72	deg-shrub	3	nat_for	2	nat_for	2	pine	3	700456	5978599	50.2103	4498.06	4498.06	107520	107120	107120	46847.1	3	1	0	0	4	0	0	0	0	0	1	0	0	0	4	0	2	0	1	0	0	0	0	0	1	0	7	0	0	0	0	0
73	agr_liv	2	agr_liv	1	pine	3	pine	3	700439	5981608	28.6079	2862.25	2862.25	110570	109912	109912	49438.9	4	2	0	0	2	0	0	0	0	0	1	1	0	0	3	0	3	0	0	0	1	0	0	0	2	0	5	0	0	0	1	0
74	deg-shrub	2	pine	1	pine	3	pine	3	697447	5981591	39.7709	550	550	110618	108753	108753	51022.1	4	1	0	0	0	0	0	0	0	0	2	1	0	0	1	0	1	0	0	0	1	0	0	0	2	0	2	0	0	0	1	0
75	agr_liv	3	agr_liv	2	pine	2	pine	3	718491	5984557	12.6333	514.782	514.782	114608	104339	104339	45482.4	7	0	0	0	0	0	0	1	0	0	8	0	0	0	0	0	0	0	0	0	3	1	0	0	0	0	3	0	1	0	2	0
76	agr_liv	3	agr_liv	2	agr_liv	2	euca	3	721440	5984570	25.0822	1050	1050	115055	103918	103918	45025	8	0	0	0	0	0	0	0	0	0	6	1	0	0	1	0	0	0	0	0	2	1	0	0	0	0	4	0	1	0	2	0
77	agr_liv	2	nat_for	2	pine	2	pine	3	724464	5984572	39.2037	2390.08	2390.08	115594	103568	103568	44764.4	7	1	0	0	0	0	0	0	0	0	6	1	0	0	0	0	1	0	0	0	4	0	0	0	0	0	4	0	0	0	3	0
78	agr_liv	2	agr_liv	1	pine	2	euca	2	724468	5987598	14.0664	1955.76	2150	118541	100584	100584	47760.3	7	1	0	0	0	0	0	0	0	0	4	2	0	0	1	0	1	0	0	0	3	1	0	0	0	0	3	0	1	0	3	1
79	agr_liv	3	agr_liv	1	pine	2	agr_liv	3	721463	5987572	18.0915	1140.18	1140.18	118023	100937	100937	48004.7	8	0	0	0	0	0	0	0	0	0	6	1	0	0	1	0	0	0	0	0	3	1	0	0	0	0	3	0	1	0	1	1
80	agr_liv	3	agr_liv	1	unk_harv	2	pine	3	718460	5987572	15.2695	1612.45	1612.45	117580	101377	101377	48434	6	0	0	0	1	0	0	1	0	0	7	0	0	0	1	0	0	0	0	0	3	0	0	0	1	0	4	0	0	0	2	0
81	agr_liv	2	pine	1	pine	3	pine	3	706431	5993602	17.0201	1389.24	1389.24	122610	98196.5	98196.5	57537.8	3	1	0	0	3	0	0	1	0	0	1	0	0	0	3	0	3	0	1	0	0	0	0	0	5	0	2	0	1	0	0	0
82	pine	2	pine	1	nat_for	2	pine	3	709446	5993575	6.42529	585.235	585.235	122691	97419.5	97419.5	56448.6	4	1	0	0	3	0	0	0	0	0	1	0	0	0	3	0	3	0	1	0	1	0	0	0	3	0	4	0	0	0	0	0
83	agr_liv	2	pine	3	pine	3	pine	3	709446	5990587	2.35836	2128.97	2128.97	119696	100319	100319	53602.7	1	1	0	0	3	0	0	3	0	0	0	0	0	0	2	0	5	0	1	0	0	0	0	0	3	0	5	0	0	0	0	0
84	nat_for	2	unk_harv	1	pine	3	pine	3	706458	5990587	36.8903	4299.42	4299.42	119564	101106	101106	54650.3	3	2	0	0	0	0	0	3	0	0	1	0	0	0	1	0	6	0	0	0	0	0	1	0	2	0	4	0	1	0	0	0
85	pine	2	pine	3	pine	3	pine	3	709446	5987572	30.615	3600.35	3600.35	116701	103224	103224	50774.5	3	0	0	0	4	0	0	1	0	0	1	0	0	0	3	0	3	0	1	0	1	0	0	0	2	0	5	0	0	0	1	0
86	pine	2	pine	3	pine	3	unk_harv	3	706458	5987578	42.3135	3940.81	3940.81	116565	103989	103989	51879.2	4	1	0	0	2	0	0	1	0	0	1	0	0	0	3	0	3	0	1	0	0	0	1	0	2	0	5	0	0	0	0	0
87	agr_liv	3	agr_liv	1	agr_liv	2	deg-shrub	3	730452	5999552	32.0216	970.824	970.824	131494	88157.4	88157.4	59808.4	5	0	0	0	0	0	0	0	0	0	5	0	0	0	0	0	0	0	0	0	3	0	0	0	0	0	2	0	0	0	2	0
88	agr_liv	3	agr_liv	1	pine	2	pine	3	730452	5996577	7.07534	1334.17	1334.17	128564	91153.9	91153.9	56814.2	4	0	0	0	0	1	0	0	0	0	5	0	0	0	0	0	0	0	0	0	4	1	0	0	0	0	0	0	0	0	1	2
89	deg-shrub	2	nat_for	1	nat_for	2	nat_for	3	715470	6008584	21.0985	2100	2100	138104	81383.8	81383.8	69639.4	0	1	0	0	6	0	1	0	0	0	0	0	0	0	6	1	1	0	0	0	0	0	1	0	3	1	3	0	0	0	0	0
90	nat_for	3	nat_for	1	pine	3	pine	3	718458	6008584	26.8421	3676.96	3676.96	138416	80723.1	80723.1	69211.6	1	3	0	0	3	0	1	0	0	0	1	0	0	0	5	1	1	0	0	0	0	0	1	0	4	1	2	0	0	0	0	0
91	nat_for	2	nat_for	1	nat_for	3	nat_for	3	721460	6008577	12.7586	5996.04	4941.91	138793	80169.4	80169.4	68911.9	1	3	0	0	3	0	1	0	0	0	1	0	0	0	6	1	0	0	0	0	0	0	1	0	3	1	3	0	0	0	0	0
92	agr_liv	2	agr_liv	1	nat_for	2	nat_for	3	721453	6005582	37.926	3753.66	2650	135821	83129	83129	65921.5	2	2	0	0	4	0	0	0	0	0	2	0	0	0	5	0	1	0	0	0	0	0	1	0	3	0	3	0	1	0	0	2
93	deg-shrub	3	nat_for	1	euca	1	pine	3	718465	6005582	6.99913	2061.55	2061.55	135437	83663.2	83663.2	66234.8	3	1	0	0	4	0	0	0	0	0	4	0	0	0	4	0	0	0	0	0	1	0	0	0	4	0	2	0	1	0	0	1
94	nat_for	2	nat_for	1	nat_for	1	pine	3	715450	6005582	15.4575	452.769	452.769	135117	84300.8	84300.8	66681.7	3	2	0	0	3	0	0	0	0	0	3	0	0	0	5	0	0	0	0	0	1	0	1	0	2	0	3	0	1	0	0	1
95	agr_liv	2	agr_liv	1	agr_liv	3	agr_liv	3	703456	6017575	7.04468	200	200	146503	76745.2	76745.2	76811.3	3	0	0	0	2	0	0	0	0	0	4	0	0	0	1	0	0	0	0	0	1	0	0	0	1	0	3	0	0	0	1	0
96	agr_liv	2	agr_liv	1	pine	3	euca	2	703463	6014574	10.7972	1755.7	1755.7	143503	79492.9	79492.9	78279.3	5	0	0	0	2	0	0	0	0	0	5	1	0	0	1	0	0	0	0	0	5	0	0	0	1	0	1	0	0	0	3	1
97	agr_liv	1	agr_liv	1	agr_liv	2	agr_liv	2	700455	6014574	2.96172	450	450	143515	80723.1	80723.1	79227.8	4	0	0	0	0	0	0	0	0	0	3	1	0	0	0	0	0	0	0	0	3	0	0	0	0	0	1	0	0	0	2	0
98	agr_liv	2	deg-shrub	1	agr_liv	2	unk_harv	3	703458	6011575	24.4922	2419.19	2419.19	140503	82258.3	82258.3	75421.8	7	0	0	0	1	0	0	0	0	0	7	0	0	0	1	0	0	0	0	0	4	0	0	0	2	0	2	0	0	0	3	1
99	agr_liv	2	agr_liv	2	agr_liv	2	agr_liv	3	700450	6011569	24.8422	269.258	269.258	140515	83447.7	83447.7	76405.8	5	0	0	0	0	0	0	0	0	0	3	1	0	0	1	0	0	0	0	0	3	0	0	0	1	0	1	0	0	0	2	0
100	deg-shrub	1	nat_for	2	nat_for	2	nat_for	3	742463	6047572	53.8133	3696.28	3696.28	180954	40764.7	40764.7	40813.8	4	1	0	0	1	0	1	1	0	0	2	2	0	0	2	0	2	0	0	0	0	0	0	0	1	0	5	0	2	0	1	0
101	pine	1	pine	3	pine	3	pine	3	745463	6047574	20.8125	1234.91	1234.91	181639	41429	41429	41477.3	5	1	0	0	1	0	1	0	0	0	1	1	1	0	3	0	2	0	0	0	0	0	0	0	2	0	5	0	1	0	0	0
102	agr_liv	2	pine	3	pine	3	unk_harv	3	748463	6047572	20.8954	353.553	0	182371	42296.1	42296.1	42343.5	3	0	0	0	1	2	0	1	0	0	2	0	1	0	1	0	2	0	1	0	1	0	0	0	1	0	4	0	1	0	0	0
103	other	3	deg-shrub	2	pine	3	pine	3	742461	6044575	10.1864	1439.62	1439.62	178029	43715.7	43715.7	43764.9	3	2	0	0	1	0	0	2	0	0	2	2	0	0	2	0	2	0	0	0	1	1	0	0	2	0	3	0	1	0	1	0
104	agr_liv	2	pine	3	pine	2	unk_harv	3	745465	6044571	26.4939	206.155	206.155	178725	44335.8	44335.8	44384.3	3	2	0	0	0	0	1	2	0	0	2	2	1	0	1	0	2	0	0	0	0	1	0	1	1	0	5	0	0	0	0	0
105	agr_liv	2	euca	1	pine	3	pine	3	748462	6044572	78.9768	894.427	360.555	179469	45147.1	45147.1	45194.8	3	1	0	0	0	1	0	1	0	0	3	0	0	0	0	0	3	0	0	0	0	1	0	1	0	0	4	0	0	0	0	0
106	deg-shrub	2	agr_liv	2	mixed	1	unk_harv	3	748462	6041572	28.978	1133.58	1133.58	176570	48016.3	48016.3	48064.2	3	0	0	0	0	0	1	0	0	0	1	0	1	0	0	1	1	0	0	0	0	1	0	0	0	1	2	0	0	0	0	0
107	agr_liv	2	agr_liv	2	deg-shrub	2	mixed	2	745462	6041573	19.1881	2128.97	2128.97	175814	47254.2	47254.2	47303	3	1	0	0	0	0	2	1	0	0	2	2	1	0	0	1	1	0	0	0	0	0	0	1	0	1	5	0	0	0	0	0
108	pine	1	deg-shrub	2	pine	2	pine	3	742463	6041574	13.6037	657.647	657.647	175106	46672.9	46672.9	46722.3	5	1	0	0	0	0	2	0	0	0	3	2	0	0	0	1	2	0	0	0	1	1	0	0	0	1	4	0	1	0	1	0
109	ND	0	agr_liv	1	pine	3	pine	3	751460	6047574	9.30772	335.41	335.41	183149	43353.9	43353.9	43400.1	2	0	0	0	1	1	0	0	0	0	0	0	1	0	1	0	1	0	1	0	1	0	0	0	1	0	2	0	0	0	0	0
110	ND	0	unk_harv	1	agr_liv	1	pine	3	751463	6050572	11.0324	2785.68	180.278	186042	40598.8	40598.8	40644.4	1	1	0	0	2	1	0	0	0	0	1	1	0	0	2	0	1	0	0	0	0	0	0	0	3	0	2	0	0	0	0	0
111	nat_for	1	nat_for	2	nat_for	1	nat_for	3	751463	6053573	12.4966	1408.01	1408.01	188938	37880.9	37880.9	37925.8	1	3	0	0	1	1	0	0	0	0	1	3	0	0	1	0	0	0	1	0	1	2	0	0	3	0	0	0	0	0	0	0
112	agr_liv	2	agr_liv	2	pine	1	unk_harv	3	745460	6095576	10.7873	492.443	492.443	222267	13220.1	13220.1	13220.1	4	1	0	0	0	0	1	2	0	0	6	0	0	0	0	1	1	0	0	0	2	0	1	0	0	1	3	0	1	0	1	0
113	deg-shrub	2	agr_liv	1	pine	2	mixed	3	748462	6095572	18.0629	1430.03	1430.03	224744	15728	15728	15728	5	1	0	0	0	0	0	2	0	0	6	0	0	0	0	0	2	0	0	0	1	0	0	0	1	0	3	0	3	0	1	0
114	pine	2	agr_liv	1	pine	2	pine	3	748459	6092573	10.567	3570.01	2250	226206	14455.8	14455.8	14455.8	3	1	0	0	3	0	0	1	0	0	5	0	0	0	1	0	2	0	0	0	0	0	0	0	2	0	4	0	2	0	0	0
115	pine	1	pine	3	pine	3	pine	3	745462	6092574	14.2864	2973.21	2973.21	223984	11677.8	11677.8	11677.8	4	1	0	0	2	0	0	1	0	0	8	0	0	0	0	0	0	0	0	0	1	0	1	0	2	0	3	0	1	0	0	0
116	nat_for	3	nat_for	2	unk_harv	3	pine	3	757463	6092572	11.7099	158.114	158.114	228202	23125.1	23125.1	23125.1	2	0	0	0	6	0	0	0	0	0	1	1	0	0	5	0	1	0	0	0	0	0	0	0	1	0	4	0	3	0	0	0
117	nat_for	3	nat_for	2	pine	2	unk_harv	3	760463	6092573	29.6385	1096.59	1096.59	228942	26064.7	26064.7	26064.7	1	0	0	0	7	0	0	0	0	0	1	1	0	0	5	0	1	0	0	0	1	0	0	0	0	0	4	0	3	0	1	0
118	nat_for	2	deg-shrub	2	unk_harv	3	pine	3	760463	6089572	54.9512	1400	1400	226041	25670.4	25670.4	25670.4	1	0	0	0	7	0	0	0	0	0	1	0	0	0	7	0	0	0	0	0	0	0	0	0	0	0	6	0	2	0	0	0
119	nat_for	2	nat_for	1	pine	2	pine	3	757463	6089573	21.7434	992.472	1234.91	225292	22679.7	22679.7	22679.7	3	0	0	0	5	0	0	0	0	0	2	1	0	0	5	0	0	0	0	0	0	0	0	0	1	0	3	0	4	0	0	0
120	pine	1	deg-shrub	1	unk_harv	3	pine	3	739463	6086573	9.80093	2820.02	223.607	218636	4718.32	4718.32	4729.69	2	0	0	0	4	0	1	0	1	0	2	0	0	0	3	1	1	1	0	0	1	1	0	1	1	0	3	1	0	0	0	1
121	nat_for	2	nat_for	2	pine	3	pine	3	742463	6086573	11.5996	1484.08	1484.08	219163	7672.19	7672.19	7679.19	2	0	0	0	5	0	0	1	0	0	3	2	0	0	3	0	0	0	0	0	0	1	0	1	1	0	3	0	2	0	0	1
122	nat_for	2	deg-shrub	1	pine	2	pine	3	745463	6086572	18.7823	150	150	219729	10651.9	10651.9	10656.9	1	0	0	0	7	0	0	0	0	0	3	0	0	0	5	0	0	0	0	0	0	0	0	1	2	0	3	0	2	0	0	0
123	nat_for	3	nat_for	2	pine	2	pine	3	745463	6083572	39.3576	1910.5	2528.34	216787	11347.4	11347.4	11365.3	0	0	0	0	7	0	0	0	1	0	0	1	0	0	5	0	1	1	0	0	0	0	0	1	0	0	5	1	1	0	0	0
124	nat_for	3	nat_for	2	mixed	2	mixed	3	742462	6083574	58.7447	750	1060.66	216213	8611.77	8611.77	8635.39	0	0	0	0	5	0	0	2	1	0	0	2	0	0	4	0	1	1	0	0	0	1	0	0	0	0	5	1	1	0	0	1
125	nat_for	2	nat_for	1	deg-shrub	2	deg-shrub	3	739463	6083572	30.233	3088.69	50	215680	6128.83	6128.83	6161.98	1	0	0	0	4	0	0	2	1	0	0	1	0	0	4	0	2	1	0	0	0	0	0	1	1	0	4	1	1	0	0	0
126	pine	2	pine	1	pine	1	mixed	2	739463	6080572	32.3783	781.025	781.025	212725	8417.99	8417.99	8459.91	1	1	0	0	5	0	0	1	0	0	0	0	0	0	6	0	2	0	0	0	0	1	0	1	2	0	4	0	0	0	0	1
127	agr_liv	2	nat_for	2	nat_for	2	nat_for	3	736463	6080573	12.4543	538.516	538.516	212225	7229.28	7229.28	7278.05	2	1	0	0	3	0	0	2	0	0	0	1	0	0	4	0	3	0	0	0	0	1	0	0	2	0	5	0	0	0	0	1
128	nat_for	2	pine	3	pine	3	unk_harv	3	736463	6083573	1.66757	424.264	100	215187	4354.6	4354.6	4401.14	3	0	0	0	2	0	0	2	1	0	0	2	0	0	4	0	1	1	0	0	0	2	0	0	2	0	2	1	1	0	0	2
129	river	3	river	3	river	3	river	3	736459	6086575	0	1450	150	218150	1913.77	1913.77	1941.65	2	0	0	0	3	0	1	1	0	0	1	2	0	0	2	1	1	0	0	0	1	2	0	0	1	0	2	0	1	0	0	2
130	deg-shrub	2	deg-shrub	2	nat_for	2	nat_for	2	763462	6083573	9.83379	1550	1550	221054	28885.3	28885.3	28892.4	0	0	0	0	2	0	0	2	0	0	0	0	0	0	3	0	1	0	0	0	0	0	0	0	0	0	4	0	0	0	0	0
131	pine	2	nat_for	2	pine	1	pine	3	760462	6083573	13.9825	141.421	141.421	220247	25918.4	25918.4	25926.2	1	1	0	0	3	0	0	2	0	0	1	1	0	0	3	0	2	0	0	0	0	0	0	0	2	0	3	0	2	0	0	0
132	pine	3	pine	3	pine	2	unk_harv	3	760461	6080574	18.0924	700	2050.61	217354	26553	26553	26566.3	0	1	0	0	3	0	0	2	0	0	0	2	0	0	3	0	1	0	0	0	0	0	0	0	2	0	3	0	1	0	0	0
133	nat_for	3	nat_for	3	nat_for	3	nat_for	3	754463	6083573	38.321	403.113	403.113	218746	20014.1	20014.1	20024.2	1	0	0	0	5	0	0	2	0	0	1	0	0	0	4	0	3	0	0	0	0	0	0	1	1	0	4	0	2	0	0	0
134	nat_for	2	pine	2	mixed	3	mixed	3	751463	6083573	2.31261	1924.19	1924.19	218054	17086.9	17086.9	17098.8	0	0	0	0	7	0	0	1	0	0	0	0	0	0	6	0	2	0	0	0	0	0	0	0	1	0	6	0	1	0	0	0
135	nat_for	2	nat_for	2	pine	2	pine	3	751463	6080573	5.39366	0	0	215131	18035	18035	18054.6	0	1	0	0	5	0	0	2	0	0	0	0	0	0	3	0	5	0	0	0	0	0	0	1	1	0	4	0	2	0	0	0
136	nat_for	1	nat_for	2	pine	3	pine	3	751461	6077573	35.1188	0	2811.14	212211	19405.2	19405.2	19431.2	0	1	0	0	4	0	0	3	0	0	0	0	0	0	3	0	5	0	0	0	0	0	0	0	1	0	6	0	1	0	0	0
137	pine	2	pine	1	pine	2	pine	3	754463	6077572	28.5297	0	0	212922	22026.4	22026.4	22049.3	0	0	0	0	5	0	0	3	0	0	0	0	0	0	5	0	3	0	0	0	0	0	0	0	2	0	6	0	0	0	0	0
138	pine	3	pine	3	pine	3	pine	3	754463	6080574	14.9165	430.116	350	215833	20829.4	20829.4	20846.3	0	0	0	0	6	0	0	2	0	0	0	0	0	0	5	0	3	0	0	0	0	0	0	1	2	0	4	0	1	0	0	0
139	pine	2	nat_for	2	nat_for	2	pine	3	736463	6074572	6.54134	70.7107	1110.18	206304	13147.7	13147.7	13197.3	2	1	0	0	1	0	0	4	0	0	0	2	0	0	2	0	4	0	0	0	0	0	0	0	3	0	5	0	0	0	0	0
140	pine	3	pine	3	pine	2	pine	3	739461	6074575	24.8915	400	400	206818	13837	13837	13884.2	0	2	0	0	2	0	1	3	0	0	0	0	0	0	4	1	3	0	0	0	0	0	0	0	3	1	4	0	0	0	0	0
141	nat_for	2	nat_for	2	nat_for	2	mixed	3	739463	6071573	31.4597	696.419	696.419	203867	16696.2	16696.2	16744.3	0	1	0	0	0	0	1	6	0	0	0	0	0	0	1	1	6	0	0	0	0	0	0	0	1	1	6	0	0	0	0	0
142	pine	2	pine	3	pine	3	pine	3	736463	6071573	32.087	353.553	380.789	203346	16129.6	16129.6	16179.3	1	0	0	0	1	0	0	6	0	0	0	1	0	0	2	0	4	0	1	0	0	0	0	0	3	0	4	0	1	0	0	0
143	pine	2	agr_liv	1	pine	2	pine	3	745463	6074573	11.5903	282.843	282.843	207973	16812.6	16812.6	16851.4	1	2	0	0	4	0	1	0	0	0	0	0	0	0	4	1	3	0	0	0	0	0	0	0	2	1	4	0	1	0	0	0
144	nat_for	2	nat_for	2	pine	3	pine	3	748463	6074573	5.27343	1581.14	502.494	208612	18848.4	18848.4	18883.1	2	1	0	0	4	0	0	1	0	0	2	0	0	0	3	0	3	0	0	0	1	0	0	0	1	0	5	0	1	0	1	0
145	nat_for	2	nat_for	2	pine	3	pine	3	748463	6071572	28.3993	604.152	604.152	205687	21037.2	21037.2	21075.3	1	0	0	0	4	0	1	2	0	0	2	0	0	0	3	1	2	0	0	0	1	0	0	0	1	1	5	0	0	0	1	0
146	nat_for	2	nat_for	2	nat_for	2	nat_for	3	745463	6071573	20.2782	585.235	585.235	205038	19234.4	19234.4	19276.2	0	1	0	0	3	0	2	2	0	0	1	0	0	0	3	2	2	0	0	0	0	0	0	0	0	2	6	0	0	0	0	0
147	nat_for	2	nat_for	2	nat_for	2	unk_harv	3	730464	6074573	22.2058	150	150	205404	13755.9	13755.9	13819.2	4	0	0	0	0	0	0	2	0	0	0	4	0	0	1	0	1	0	0	0	0	0	0	0	4	0	1	0	1	0	0	0
148	agr_liv	1	deg-shrub	1	nat_for	3	pine	3	733463	6074572	12.7933	1650.76	1650.76	205833	13119.6	13119.6	13174.6	2	1	0	0	1	0	0	4	0	0	0	2	0	0	4	0	2	0	0	0	0	0	0	0	4	0	3	0	1	0	0	0
149	pine	2	pine	3	pine	3	pine	3	733462	6071574	8.33846	2553.92	2553.92	202867	16106.7	16106.7	16160.8	2	0	0	0	1	0	0	5	0	0	0	1	0	0	4	0	2	0	1	0	0	0	0	0	4	0	2	0	2	0	0	0
150	pine	3	nat_for	1	nat_for	3	pine	3	730463	6071573	17.7084	721.11	721.11	202432	16629	16629	16690.4	3	1	0	0	1	0	0	2	0	0	0	3	0	0	2	0	1	0	1	0	0	0	0	0	3	0	1	0	3	0	0	0
151	pine	1	pine	3	pine	3	pine	3	736455	6068583	20.9425	400	400	200388	19117.1	19117.1	19166.9	0	1	0	0	3	0	0	4	0	0	0	0	0	0	1	0	6	0	1	0	0	0	0	0	2	1	4	0	1	0	0	0
152	pine	3	pine	2	pine	2	pine	3	739463	6068573	18.0915	3314.36	2982.03	200918	19597.5	19597.5	19646.1	0	1	0	0	4	0	0	3	0	0	0	0	0	0	2	0	6	0	0	0	0	0	0	0	2	1	5	0	0	0	0	0
153	nat_for	2	pine	2	other	3	other	3	739463	6065573	9.88774	4501.39	4501.39	197969	22524.7	22524.7	22573.7	0	0	0	0	2	0	0	6	0	0	0	0	0	0	2	0	6	0	0	0	0	0	0	0	1	0	7	0	0	0	0	0
154	nat_for	2	pine	1	nat_for	2	pine	3	736463	6065572	41.9554	2722.59	2722.59	197432	22108	22108	22157.8	0	1	0	0	1	0	0	6	0	0	0	0	0	0	0	0	7	0	1	0	0	0	0	0	0	1	6	0	1	0	0	0
155	pine	3	pine	3	pine	3	pine	3	724461	6065573	26.4939	1101.14	1101.14	195729	24358.3	24358.3	24424.8	3	2	0	0	1	0	0	0	0	0	0	3	0	0	1	0	2	0	0	0	1	0	0	0	0	0	4	0	1	0	1	0
156	agr_liv	3	deg-shrub	1	agr_liv	1	agr_liv	3	727462	6065572	3.81413	1471.39	1471.39	196087	23242.7	23242.7	23306	2	3	0	0	1	0	0	1	0	0	0	2	0	0	3	0	2	0	0	0	0	0	0	0	0	0	5	0	2	0	0	0
157	nat_for	3	pine	3	pine	1	unk_harv	3	727463	6062573	22.2059	3335.42	3335.42	193112	26106	26106	26168.1	4	2	0	0	0	0	0	2	0	0	2	2	0	0	2	0	2	0	0	0	2	0	0	0	0	0	6	0	0	0	2	0
158	deg-shrub	1	nat_for	2	pine	3	pine	3	724463	6062572	5.00272	2793.3	2793.3	192748	27104	27104	27169.3	5	0	0	0	1	0	0	2	0	0	1	2	0	0	1	0	4	0	0	0	2	0	0	0	0	0	6	0	0	0	2	0
159	agr_liv	2	pine	2	pine	1	pine	3	721462	6065573	8.19569	1225.77	1225.77	195416	25776.4	25776.4	25845.1	1	1	0	0	0	0	1	1	0	0	1	1	0	0	1	0	1	0	0	0	0	0	0	0	0	1	3	0	0	0	0	0
160	agr_liv	2	deg-shrub	2	pine	2	pine	3	721463	6062572	18.2508	1025.91	1025.91	192430	28385.3	28385.3	28452.9	4	1	0	0	0	0	1	1	0	0	3	0	0	0	2	0	2	0	0	0	2	0	0	0	0	1	4	0	0	0	2	0
161	other	3	agr_liv	1	other	3	other	3	718463	6062570	12.4285	427.2	427.2	192159	29913.6	29913.6	29982.8	5	0	0	0	0	0	0	0	0	0	2	1	0	0	1	0	1	0	0	0	1	0	0	0	0	0	3	0	0	1	1	0
162	agr_liv	3	agr_liv	1	agr_liv	3	agr_liv	3	718461	6059574	12.8256	1101.14	1101.14	189169	32467.3	32467.3	32535.7	5	0	0	0	0	0	2	0	0	0	4	1	0	0	1	1	0	0	0	0	2	0	0	0	0	1	3	0	0	1	1	0
163	agr_liv	2	nat_for	2	pine	3	pine	2	721462	6059573	19.1036	3443.84	200	189445	31064.9	31064.9	31131.5	6	1	0	0	0	0	1	0	0	0	5	2	0	0	1	0	0	0	0	0	4	0	0	0	1	1	2	0	0	0	3	0
164	agr_liv	2	agr_liv	1	agr_liv	2	agr_liv	3	724464	6059573	11.1395	1600.78	873.212	189768	29898.6	29898.6	29962.8	5	1	0	0	1	0	0	1	0	0	1	3	0	0	2	0	2	0	0	0	1	0	0	0	1	0	6	0	0	0	0	0
165	other	3	other	3	other	3	other	3	739461	6098575	0.65407	5076.66	5076.66	215627	11830.9	11830.9	11830.9	1	0	0	0	0	0	3	0	0	0	2	0	0	0	0	2	0	0	0	0	1	0	0	0	1	2	0	0	0	0	0	0
166	other	2	other	2	other	3	euca	3	742459	6098577	1.46266	3422.35	3422.35	218096	13288	13288	13288	3	0	0	0	0	0	2	0	0	0	4	0	0	0	0	1	0	0	0	0	2	0	0	0	1	1	1	0	0	0	1	0
167	agr_liv	2	agr_liv	2	agr_liv	2	agr_liv	3	745461	6098577	1.38756	1150	1150	220579	15204.3	15204.3	15204.3	3	1	0	0	0	0	1	0	0	0	4	0	0	0	0	1	0	0	0	0	1	0	0	0	0	1	2	0	1	0	0	0
168	agr_liv	2	agr_liv	1	unk_harv	2	pine	3	748460	6098577	26.9089	430.116	430.116	223074	17429	17429	17429	3	2	0	0	0	0	0	0	0	0	5	0	0	0	0	0	0	0	0	0	1	0	0	0	1	0	2	0	1	0	1	0
169	deg-shrub	2	agr_liv	1	unk_harv	1	unk_harv	3	751461	6098577	18.5066	50	50	225581	19858.8	19858.8	19858.8	2	1	0	0	2	0	0	0	0	0	3	0	0	0	2	0	0	0	0	0	0	0	0	0	1	0	2	0	2	0	0	0
170	nat_for	2	nat_for	2	unk_harv	2	pine	3	754460	6098575	42.9741	1389.24	1389.24	228101	22427	22427	22427	1	1	0	0	3	0	0	0	0	0	2	0	0	0	3	0	0	0	0	0	0	0	0	0	2	0	2	0	1	0	0	0
171	nat_for	2	nat_for	2	nat_for	2	nat_for	3	757461	6098575	14.1586	2499	2499	230632	25091.2	25091.2	25091.2	0	0	0	0	4	0	1	0	0	0	0	0	0	0	3	1	1	0	0	0	1	0	0	0	0	0	2	0	2	0	0	0
172	other	3	other	3	agr_liv	2	other	2	760463	6098580	13.9838	390.512	390.512	233174	27823.9	27823.9	27823.9	1	0	0	0	3	0	0	0	0	0	1	0	0	0	2	0	1	0	0	0	1	0	0	0	1	0	1	0	1	0	1	0
173	ND	0	nat_for	1	pine	3	unk_harv	3	766460	6095573	34.7612	460.977	460.977	233417	32572.5	32572.5	29241.2	1	0	0	0	2	0	0	0	0	0	2	0	0	0	1	0	0	0	0	0	2	0	0	0	0	0	1	0	0	0	1	0
174	agr_liv	3	agr_liv	1	agr_liv	2	agr_liv	3	763459	6095576	3.27056	531.507	531.507	232614	29671	29671	29671	0	0	0	0	4	1	1	0	0	0	1	0	0	0	3	1	1	0	0	0	2	0	0	0	0	0	3	0	1	0	0	0
175	nat_for	2	pine	1	unk_harv	2	pine	3	760460	6095573	45.666	1400	1607.02	231846	26791.2	26791.2	26791.2	1	0	0	0	5	0	1	0	0	0	1	0	0	0	5	1	0	0	0	0	2	0	0	0	1	0	3	0	1	0	1	0
176	nat_for	3	nat_for	2	pine	1	pine	3	757459	6095578	23.1307	2121.32	2121.32	231115	23941	23941	23941	1	0	0	0	6	0	1	0	0	0	1	0	0	0	5	1	1	0	0	0	1	0	0	0	1	0	2	0	4	0	0	0
177	nat_for	3	nat_for	2	pine	3	unk_harv	3	754460	6095573	6.49184	141.421	141.421	229734	21132.2	21132.2	21132.2	3	1	0	0	4	0	0	0	0	0	3	0	0	0	4	0	1	0	0	0	0	0	0	0	2	0	1	0	5	0	0	0
178	agr_liv	3	agr_liv	1	nat_for	1	pine	3	751461	6095576	17.6616	304.138	304.138	227233	18384	18384	18384	3	2	0	0	2	0	0	1	0	0	5	0	0	0	2	0	1	0	0	0	0	0	0	0	0	0	3	0	5	0	0	0
179	agr_liv	2	agr_liv	2	agr_liv	2	euca	3	742462	6095573	3.81397	965.66	965.66	219804	10962.2	10962.2	10962.2	3	0	0	0	0	0	4	1	0	0	4	0	0	0	0	3	1	0	0	0	1	0	1	0	1	3	2	0	0	0	1	0
180	other	3	agr_liv	1	nat_for	1	pine	3	739463	6095576	4.3636	2651.89	2651.89	217354	9141.66	9141.66	9141.66	2	0	0	0	0	0	5	0	0	0	2	0	0	0	0	5	0	0	0	0	1	0	1	0	0	5	0	0	0	0	0	0
181	other	3	other	2	other	2	other	3	736462	6095573	9.12198	4773.1	4773.1	214918	8060.4	8060.4	8060.4	0	0	0	0	0	0	4	0	0	0	1	0	0	0	0	3	0	0	0	0	0	0	0	0	1	3	0	0	0	0	0	0
182	other	3	other	3	other	2	other	3	736462	6092577	4.62501	2988.73	2988.73	216693	5154.61	5154.61	5154.61	1	0	0	0	0	0	4	0	0	0	2	0	0	0	0	3	0	0	0	0	1	0	0	0	1	2	1	0	0	0	0	0
183	other	3	other	3	other	2	nat_for	3	739463	6092577	1.85009	531.507	531.507	219109	6720.86	6720.86	6720.86	4	0	0	0	0	0	4	0	0	0	5	0	0	0	0	3	0	0	0	0	2	0	1	0	2	2	1	0	0	0	0	0
184	agr_liv	2	agr_liv	2	euca	2	pine	3	742449	6092585	18.7127	1274.75	1274.75	221499	9000.69	9000.69	9042.68	4	0	0	0	1	0	2	1	0	0	6	0	0	0	0	1	1	0	0	0	1	0	0	0	2	1	3	0	1	0	0	0
185	agr_liv	3	pine	1	unk_harv	2	pine	3	751456	6092580	14.3674	2350.53	583.095	226834	17308.1	17308.1	17308.1	3	1	0	0	3	0	0	1	0	0	5	0	0	0	3	0	0	0	0	0	0	0	0	0	3	0	4	0	1	0	0	0
186	agr_liv	2	agr_liv	1	unk_harv	3	nat_for	3	754457	6092581	11.9993	763.217	1878.83	227499	20203.2	20203.2	20203.2	3	0	0	0	5	0	0	0	0	0	1	0	0	0	6	0	1	0	0	0	0	0	0	0	2	0	4	0	2	0	0	0
187	nat_for	2	nat_for	1	pine	3	pine	3	763454	6092581	25.6574	1622.5	1622.5	229720	29016.7	29016.7	29016.7	2	0	0	0	5	1	0	0	0	0	2	1	0	0	3	0	2	0	0	0	2	0	0	0	0	0	4	0	2	0	1	0
188	nat_for	3	agr_liv	1	agr_liv	1	nat_for	2	766464	6092571	25.2372	2094.04	291.548	230533	31977.6	31977.6	31977.6	2	0	0	0	2	1	0	0	0	0	1	0	0	0	3	0	1	0	0	0	1	0	0	0	0	0	4	0	0	0	1	0
189	agr_liv	2	pine	3	pine	2	pine	3	766462	6089574	76.4097	4539.27	1364.73	227652	31657.1	31657.1	31657.1	0	0	0	0	4	0	0	0	0	0	1	0	0	0	3	0	0	0	0	0	1	0	0	0	0	0	3	0	0	0	0	0
190	nat_for	2	nat_for	1	pine	3	pine	3	763458	6089579	41.6104	4118.25	4118.25	226828	28663	28663	28663	1	0	0	0	6	0	0	0	0	0	1	1	0	0	4	0	1	0	0	0	1	0	0	0	0	0	5	0	1	0	0	0
191	agr_liv	2	nat_for	1	nat_for	2	nat_for	3	754459	6089579	1.03419	3578.41	550	224579	19691.9	19691.9	19691.9	3	0	0	0	5	0	0	0	0	0	2	0	0	0	5	0	1	0	0	0	0	0	0	0	0	0	4	0	4	0	0	0
192	nat_for	3	nat_for	2	pine	3	pine	3	751459	6089585	22.2502	4452.53	1054.75	223905	16708.4	16708.4	16708.4	3	0	0	0	4	0	0	1	0	0	3	0	0	0	4	0	1	0	0	0	0	0	0	0	2	0	4	0	2	0	0	0
193	nat_for	3	agr_liv	1	nat_for	2	nat_for	3	748453	6089575	26.5429	3492.85	2001.25	223269	13732.1	13732.1	13732.1	1	0	0	0	5	0	0	2	0	0	2	1	0	0	3	0	2	0	0	0	0	0	0	0	0	0	6	0	2	0	0	0
194	nat_for	2	agr_liv	1	unk_harv	2	pine	3	745461	6089578	23.3519	901.388	901.388	222672	10768.9	10768.9	10768.9	2	0	0	0	4	0	0	2	0	0	4	1	0	0	2	0	1	0	0	0	0	0	1	0	2	0	5	0	0	0	0	0
195	agr_liv	2	agr_liv	1	nat_for	2	mixed	3	742459	6089578	30.5826	50	50	222113	7833.9	7833.9	7833.9	2	0	0	0	3	0	1	2	0	0	3	2	0	0	1	1	1	0	0	0	0	0	1	0	0	1	4	0	2	0	0	0
196	agr_liv	3	agr_liv	2	pine	3	euca	3	739493	6089544	16.8355	1029.56	1029.56	220920	4958.07	4958.07	4976.95	2	0	0	0	1	0	3	1	1	0	2	1	0	0	1	3	0	1	0	0	1	0	1	0	1	2	1	1	1	0	0	0
197	other	3	other	3	agr_liv	1	nat_for	2	736454	6089583	0.65407	650	650	218494	2483.95	2483.95	2483.95	2	0	0	0	0	0	2	1	1	0	1	2	0	0	0	2	0	1	0	0	0	1	0	0	0	2	1	1	1	0	0	1
198	agr_liv	3	agr_liv	2	agr_liv	3	agr_liv	3	709462	6026572	13.6108	863.134	364.005	155653	66103.9	66103.9	66169.3	3	0	0	0	1	0	0	0	0	0	4	0	0	0	0	0	0	0	0	0	3	0	0	0	0	1	0	0	0	0	2	0
199	agr_liv	3	agr_liv	1	agr_liv	2	agr_liv	3	712462	6026574	4.98135	1460.31	250	155815	65012.5	65012.5	65076.6	4	0	0	0	1	0	0	2	0	0	5	0	0	0	2	0	0	0	0	0	3	0	0	0	3	1	0	0	0	0	2	0
200	agr_liv	1	agr_liv	2	agr_liv	2	agr_liv	2	712452	6023574	2.06838	2418.68	364.005	152821	67837.5	67837.5	67901.2	3	0	0	0	3	0	0	2	0	0	4	0	0	0	4	0	0	0	0	0	3	0	0	0	5	0	0	0	0	0	2	0
201	nat_for	1	agr_liv	2	agr_liv	2	pine	2	709460	6023579	12.8266	2733.59	500	152656	68884.1	68884.1	68949	5	0	0	0	1	0	0	0	0	0	5	0	0	0	1	0	0	0	0	0	3	0	0	0	2	0	1	0	0	0	3	0
202	nat_for	2	nat_for	2	nat_for	2	nat_for	3	712457	6020577	8.52808	316.228	316.228	149827	70676.9	70676.9	70740.2	3	0	0	0	4	0	0	1	0	0	3	1	0	0	4	0	0	0	0	0	3	0	0	0	3	0	1	0	1	0	2	0
203	agr_liv	2	agr_liv	1	nat_for	2	mixed	2	709460	6020581	33.9297	1945.51	70.7107	149659	71682.1	71682.1	71746.6	3	0	0	0	4	0	0	0	0	0	3	1	0	0	3	0	0	0	0	0	3	0	0	0	2	0	1	0	1	0	2	0
204	agr_liv	2	agr_liv	1	pine	3	pine	3	706453	6020577	26.042	3721.56	460.977	149551	72797.1	72797.1	72862.7	3	0	0	0	2	0	0	0	0	0	3	0	0	0	2	0	0	0	0	0	3	0	0	0	2	0	0	0	0	0	2	0
205	agr_liv	2	nat_for	1	agr_liv	2	agr_liv	3	709455	6017575	18.2969	2186.89	50	146662	74495.8	74495.8	74559.8	2	1	0	0	4	0	1	0	0	0	3	1	0	0	3	1	0	0	0	0	0	0	0	0	4	1	2	0	1	0	0	0
206	nat_for	3	nat_for	1	nat_for	2	nat_for	3	706467	6017575	53.1072	1280.62	1280.62	146552	75569.3	75569.3	75634.4	5	1	0	0	1	0	0	0	0	0	5	0	0	0	2	0	0	0	0	0	2	0	0	0	2	0	3	0	0	0	2	0
207	nat_for	3	agr_liv	2	pine	2	pine	3	706448	6014591	15.732	961.769	961.769	143552	78376.4	78376.4	77435.5	5	1	0	0	2	0	0	0	0	0	3	1	0	0	4	0	0	0	0	0	4	0	0	0	3	0	1	0	0	0	2	1
208	deg-shrub	2	nat_for	2	nat_for	2	nat_for	3	709474	6014547	22.2097	531.507	531.507	143616	77370.7	77370.7	76699.7	2	0	0	0	5	0	1	0	0	0	2	1	0	0	4	1	0	0	0	0	2	0	0	0	3	1	1	0	1	0	1	1
209	nat_for	2	nat_for	1	nat_for	2	nat_for	3	709469	6011580	4.26404	0	0	140669	80163.7	80163.7	73781.1	2	1	0	0	4	0	1	0	0	0	3	0	0	0	4	1	0	0	0	0	1	0	0	0	3	1	3	0	0	0	0	1
210	agr_liv	3	agr_liv	1	agr_liv	2	deg-shrub	3	706458	6011580	29.659	2598.56	2598.56	140554	81162.3	81162.3	74545.6	4	1	0	0	3	0	0	0	0	0	3	1	0	0	4	0	0	0	0	0	1	0	0	0	4	0	3	0	0	0	0	0
211	nat_for	3	nat_for	2	nat_for	3	nat_for	3	691454	5963581	24.2323	1543.53	1543.53	93157.7	89821.3	89821.3	42601.1	3	0	0	0	3	0	0	1	0	0	2	1	2	0	1	0	1	0	0	0	0	0	1	0	1	0	3	0	2	0	0	0
212	nat_for	3	euca	2	pine	3	euca	3	694447	5963581	42.1806	2238.86	2238.86	92854	90949.7	90949.7	40142.9	1	0	0	0	4	0	0	3	0	0	0	1	1	0	2	0	3	0	1	0	0	0	0	0	2	0	4	0	2	0	0	0
213	nat_for	3	euca	2	unk_harv	3	euca	3	691454	5960580	21.5764	2865.75	200	90179.6	87039.4	87039.4	41007.9	4	0	0	0	3	0	0	1	0	0	3	1	1	0	2	0	1	0	0	0	2	0	1	0	2	0	3	0	0	0	1	0
214	pine	2	pine	1	pine	2	pine	3	694447	5960580	28.7556	2900.43	111.803	89865.8	88203.5	88203.5	38448	1	0	0	0	5	0	0	2	0	0	0	1	2	0	2	0	2	0	1	0	1	0	0	0	2	0	4	0	1	0	1	0
215	nat_for	2	nat_for	2	pine	2	pine	3	748458	6086575	15.2695	1166.19	1166.19	220334	13640.5	13640.5	13644.4	0	0	0	0	8	0	0	0	0	0	2	1	0	0	4	0	1	0	0	0	0	0	0	1	1	0	4	0	2	0	0	0
216	nat_for	2	nat_for	2	pine	2	pine	3	751451	6086575	23.5895	3100.4	3100.4	220978	16633.2	16633.2	16636.4	1	0	0	0	7	0	0	0	0	0	1	0	0	0	6	0	1	0	0	0	0	0	0	1	3	0	3	0	1	0	0	0
217	nat_for	3	nat_for	2	pine	3	pine	3	754460	6086575	13.6576	1700	1700	221662	19628.1	19628.1	19630.8	2	0	0	0	5	0	0	1	0	0	1	0	0	0	5	0	2	0	0	0	0	0	0	1	2	0	3	0	2	0	0	0
218	agr_liv	1	agr_liv	1	unk_harv	2	unk_harv	3	757462	6086570	10.9938	2040.22	2040.22	222383	22624.4	22624.4	22626.8	1	0	0	0	5	0	0	2	0	0	0	1	0	0	6	0	1	0	0	0	0	0	0	0	2	0	4	0	2	0	0	0
219	nat_for	2	nat_for	2	pine	2	pine	2	760457	6086585	37.6226	618.466	618.466	223143	25621.5	25621.5	25623.6	1	1	0	0	4	0	0	2	0	0	1	2	0	0	4	0	1	0	0	0	0	0	0	0	1	0	4	0	3	0	0	0
220	nat_for	2	nat_for	2	pine	3	unk_harv	3	763461	6086573	28.3086	3288.24	3288.24	223940	28619.3	28619.3	28621.1	1	1	0	0	3	0	0	1	0	0	0	2	0	0	3	0	1	0	0	0	0	0	0	0	1	0	4	0	1	0	0	0
221	nat_for	1	nat_for	1	pine	3	pine	3	742461	6080570	11.1192	2757.72	3162.28	213266	10366.4	10366.4	10400.5	1	0	0	0	4	0	0	2	1	0	0	0	0	0	4	0	3	1	0	0	0	1	0	1	1	0	4	1	0	0	0	1
222	river	3	river	3	river	3	river	3	745452	6080576	2.96145	3022	3771.6	213847	12730.4	12730.4	12758.1	1	1	0	0	6	0	0	0	0	0	0	0	0	0	5	0	3	0	0	0	0	0	0	1	1	0	4	0	2	0	0	0
223	nat_for	2	pine	1	pine	3	pine	3	748460	6080576	22.3202	1430.03	1430.03	214469	15318.7	15318.7	15341.8	1	1	0	0	5	0	0	0	1	0	0	0	0	0	4	0	3	1	0	0	0	0	0	1	0	0	4	1	2	0	0	0
224	pine	1	pine	2	unk_harv	2	pine	3	757443	6083584	7.52918	100	100	219465	22910.8	22910.8	22968.9	1	0	0	0	4	0	0	3	0	0	1	0	0	0	5	0	2	0	0	0	0	0	0	0	2	0	5	0	1	0	0	0
225	nat_for	2	nat_for	1	nat_for	2	pine	3	757505	6080549	47.756	360.555	602.08	216538	23736.7	23736.7	23784.4	0	0	0	0	3	0	0	5	0	0	0	1	0	0	3	0	4	0	0	0	0	0	0	0	1	0	6	0	1	0	0	0
226	nat_for	2	deg-shrub	1	pine	2	pine	3	760455	6077583	27.5979	1866.82	2438.24	214464	27502	27502	27520.4	1	0	0	0	2	0	0	2	0	0	1	0	0	0	2	0	2	0	0	0	1	0	0	0	1	0	3	0	0	0	0	1
227	agr_liv	2	agr_liv	1	agr_liv	1	deg-shrub	3	760455	6074581	16.9685	2598.56	2598.56	211577	28734.3	28734.3	28757.1	2	0	0	0	2	0	0	1	0	0	1	2	0	0	1	0	1	0	0	0	1	0	0	1	0	0	3	0	0	0	1	0
228	pine	3	pine	3	pine	2	unk_harv	3	757449	6074588	12.8506	4171.93	884.59	210762	26053.9	26053.9	26122.2	3	0	0	0	2	0	0	3	0	0	2	2	0	0	2	0	2	0	0	0	2	1	0	1	1	0	3	0	0	0	1	1
229	pine	2	nat_for	2	nat_for	2	mixed	2	754450	6074575	20.9424	2950	250	210014	23547	23547	23574.8	2	0	0	0	3	0	0	3	0	0	2	0	0	0	2	0	4	0	0	0	2	1	0	0	0	0	5	0	0	0	2	0
230	nat_for	3	pine	1	pine	2	unk_harv	3	751461	6074579	46.4015	2850	0	209293	21115.5	21115.5	21146.4	1	1	0	0	3	0	0	3	0	0	1	0	0	0	4	0	3	0	0	0	1	1	0	0	1	0	4	0	1	0	1	0
231	deg-shrub	2	pine	2	unk_harv	3	pine	3	748461	6077580	28.7372	111.803	3500.36	211540	16910.4	16910.4	16940.2	1	0	0	0	5	0	0	1	1	0	1	0	0	0	3	0	3	1	0	0	0	0	0	0	0	0	7	1	0	0	0	0
232	agr_liv	1	pine	2	pine	3	pine	2	745455	6077578	40.1556	1850	3206.24	210909	14606.9	14606.9	14641.4	0	1	0	0	4	0	1	1	1	0	1	0	0	0	3	1	2	1	0	0	0	0	0	0	1	1	4	1	1	0	0	0
233	nat_for	3	nat_for	1	nat_for	2	pine	3	742454	6077578	3.72882	989.949	989.949	210319	12600.1	12600.1	12640	1	0	0	0	1	0	1	4	1	0	1	0	0	0	1	1	4	1	0	0	0	0	0	0	0	1	6	1	0	0	0	0
234	pine	1	pine	3	pine	2	mixed	2	739462	6077575	14.0664	474.342	474.342	209771	11052.7	11052.7	11098.2	1	1	0	0	2	0	1	3	0	0	0	0	0	0	5	1	2	0	0	0	0	0	0	0	3	1	4	0	0	0	0	0
235	deg-shrub	2	nat_for	1	pine	1	pine	3	736462	6077573	14.0676	650	650	209264	10176.6	10176.6	10225.9	4	0	0	0	0	0	0	4	0	0	0	2	0	0	3	0	3	0	0	0	0	0	0	0	4	0	4	0	0	0	0	0
236	agr_liv	1	deg-shrub	1	nat_for	1	pine	2	733456	6077588	6.01297	500	500	208799	10140.3	10140.3	10196.6	4	1	0	0	1	0	0	2	0	0	0	2	0	0	5	0	1	0	0	0	0	0	0	0	4	0	3	0	1	0	0	0
237	nat_for	3	nat_for	2	unk_harv	3	pine	3	748457	6083576	26.1017	141.421	141.421	217401	14190.2	14190.2	14204.6	0	0	0	0	7	0	0	0	1	0	0	1	0	0	4	0	2	1	0	0	0	0	0	1	0	0	6	1	0	0	0	0
238	agr_liv	1	deg-shrub	2	deg-shrub	2	deg-shrub	3	733461	6086576	29.1425	180.278	180.278	217704	1710.26	1710.26	1780.45	0	0	0	0	2	0	1	1	1	0	0	0	0	0	1	1	2	1	0	0	1	0	0	0	1	0	2	1	0	0	0	0
239	nat_for	2	nat_for	2	nat_for	2	euca	2	733455	6083574	9.49058	500	500	214735	4269.07	4269.07	4332.44	3	0	0	0	1	0	0	2	1	0	0	1	0	0	2	0	3	1	0	0	0	1	0	0	1	0	4	1	0	0	0	1
240	pine	3	pine	3	pine	3	pine	3	730460	6083578	15.5485	1540.29	851.469	214324	5943.48	5943.48	6014.15	2	0	0	0	1	0	1	1	0	0	1	1	0	0	2	0	1	0	0	0	1	1	0	0	1	0	2	0	0	0	1	1
241	other	2	agr_liv	1	agr_liv	2	agr_liv	3	727458	6080568	11.5903	1030.78	1030.78	210975	10184.5	10184.5	10255.2	1	0	0	0	0	0	0	2	0	0	0	1	0	0	0	0	2	0	0	0	0	0	0	0	0	0	2	0	1	0	0	0
242	pine	3	pine	3	pine	3	unk_harv	3	730460	6080583	21.9152	672.681	672.681	211350	8284.02	8284.02	8352.84	3	0	0	0	1	0	1	1	0	0	1	2	0	0	2	0	1	0	0	0	1	0	0	0	2	0	2	0	1	0	1	0
243	agr_liv	2	nat_for	2	pine	3	pine	3	733461	6080576	26.0852	390.512	390.512	211767	7178.09	7178.09	7236.71	3	1	0	0	2	0	0	2	0	0	0	2	0	0	3	0	3	0	0	0	0	0	0	0	3	0	4	0	1	0	0	0
244	agr_liv	2	deg-shrub	2	unk_harv	2	pine	3	730457	6077577	6.29081	1947.43	1947.43	208376	10951	10951	11016.8	3	0	0	0	1	0	1	1	0	0	1	2	0	0	2	0	1	0	0	0	1	0	0	0	3	0	2	0	0	0	1	0
245	other	3	other	3	other	3	other	3	742453	6074581	8.3767	0	0	207375	15101.7	15101.7	15145	1	1	0	0	3	0	0	3	0	0	1	0	0	0	3	0	4	0	0	0	0	0	0	0	3	0	5	0	0	0	0	0
246	nat_for	3	nat_for	2	pine	2	pine	3	757436	6077589	12.9835	2474.87	2474.87	213660	24688.2	24688.2	24754.2	1	0	0	0	2	0	0	5	0	0	1	1	0	0	2	0	4	0	0	0	1	0	0	0	2	0	5	0	0	0	0	1
247	agr_liv	2	deg-shrub	2	nat_for	2	pine	3	727466	6071577	1.66772	111.803	111.803	202040	17652.9	17652.9	17719.2	1	1	0	0	1	0	0	1	0	0	0	1	0	0	3	0	0	0	0	0	0	0	0	0	2	0	0	0	2	0	0	0
248	deg-shrub	2	pine	3	pine	2	pine	3	742460	6071584	23.4831	632.456	632.456	204432	17758.4	17758.4	17803.7	0	0	0	0	2	0	2	4	0	0	1	0	0	0	2	2	3	0	0	0	0	0	0	0	2	2	4	0	0	0	0	0
249	agr_liv	3	agr_liv	2	agr_liv	2	agr_liv	3	751448	6071588	5.92343	1379.31	1379.31	206365	23054.4	23054.4	23125.1	1	0	0	0	4	0	0	3	0	0	0	0	0	0	5	0	3	0	0	0	0	1	0	0	2	0	5	0	0	0	0	0
250	pine	2	pine	2	deg-shrub	2	pine	3	754456	6071577	28.843	3538.36	2573.91	207108	25333	25333	25364.7	3	0	0	0	2	0	0	3	0	0	2	0	0	0	3	0	3	0	0	0	2	0	0	0	3	0	3	0	0	0	2	0
251	agr_liv	1	agr_liv	1	agr_liv	2	agr_liv	3	757458	6071603	19.1659	5543.01	2247.22	207929	27690.4	27690.4	27690.4	3	0	0	0	1	0	0	3	0	0	1	1	0	0	3	0	2	0	0	0	1	1	0	1	3	0	1	0	0	0	0	1
252	agr_liv	2	deg-shrub	2	mixed	1	mixed	2	760459	6071577	46.0047	2735.42	2735.42	208693	30215.3	30215.3	30241.9	2	0	0	0	1	0	0	1	0	0	2	0	0	0	1	0	1	0	0	0	2	0	0	0	1	0	1	0	0	0	1	1
253	nat_for	3	nat_for	1	nat_for	2	nat_for	2	757460	6068572	26.5621	3324.15	3324.15	204988	29557.8	29557.8	29590	3	1	0	0	1	0	0	1	0	0	1	2	0	0	2	0	1	0	0	0	1	1	0	1	2	0	1	0	0	0	1	0
254	agr_liv	2	nat_for	1	nat_for	2	pine	3	754458	6068571	25.4398	1788.85	1788.85	204205	27332.4	27332.4	27367.3	2	1	0	0	2	0	0	3	0	0	2	1	0	0	2	0	2	0	1	0	2	1	0	0	2	0	3	0	0	0	2	0
255	pine	3	pine	3	pine	3	pine	3	751461	6068574	8.72647	570.088	570.088	203464	25267.8	25267.8	25305.5	2	2	0	0	2	0	0	2	0	0	1	2	0	0	3	0	1	0	1	0	1	1	0	0	1	0	5	0	0	0	1	0
256	nat_for	3	nat_for	2	pine	1	mixed	2	748464	6068574	31.4539	1019.8	1019.8	202764	23406.5	23406.5	23447.2	2	1	0	0	2	0	1	2	0	0	1	2	0	0	2	1	1	0	1	0	1	1	0	0	1	1	4	0	0	0	2	0
257	other	3	other	2	other	2	other	3	745449	6068582	34.1132	320.156	320.156	202095	21776.2	21776.2	21844.2	1	2	0	0	4	0	0	1	0	0	0	2	0	0	4	0	2	0	0	0	0	1	0	0	1	0	6	0	0	0	1	0
258	pine	2	pine	3	pine	2	pine	3	742456	6068578	32.2694	1767.77	1767.77	201490	20510.1	20510.1	20556.5	1	1	0	0	4	0	1	1	0	0	0	1	0	0	3	1	3	0	0	0	0	1	0	0	2	2	3	0	0	0	1	0
259	pine	2	unk_harv	1	unk_harv	3	pine	3	733455	6068574	25.645	538.516	538.516	199903	19097.8	19097.8	19151.2	1	2	0	0	1	0	0	4	0	0	0	1	0	0	2	0	5	0	0	0	0	0	0	0	2	0	5	0	1	0	0	0
260	agr_liv	2	nat_for	3	unk_harv	3	pine	3	730460	6068582	8.8969	1415.98	1415.98	199461	19540.3	19540.3	19600.3	2	3	0	0	0	0	0	3	0	0	0	4	0	0	1	0	2	0	1	0	1	0	0	0	2	0	3	0	2	0	1	0
261	deg-shrub	2	deg-shrub	1	unk_harv	3	pine	3	727460	6068574	14.0438	300	300	199063	20418.7	20418.7	20483.4	3	1	0	0	0	0	0	2	0	0	0	3	0	0	2	0	1	0	0	0	1	0	0	0	2	0	2	0	1	0	1	0
262	deg-shrub	3	deg-shrub	2	pine	3	pine	2	730449	6065581	12.9506	0	0	196484	22484.7	22484.7	22533.8	3	2	0	0	1	0	0	2	0	0	0	2	0	0	2	0	3	0	1	0	1	0	0	0	0	0	4	0	3	0	1	0
263	deg-shrub	3	pine	3	pine	3	pine	3	733451	6065587	6.62253	1346.29	1346.29	196939	22091.3	22091.3	22144.3	2	1	0	0	1	0	0	4	0	0	0	1	0	0	2	0	4	0	1	0	0	0	0	0	1	0	5	0	2	0	0	0
264	nat_for	2	nat_for	2	pine	3	pine	3	742456	6065578	11.451	3260.75	3260.75	198550	23323	23323	23370.3	2	0	0	0	1	0	1	4	0	0	0	1	0	0	1	1	5	0	0	0	0	1	0	0	0	2	5	0	0	0	1	0
265	agr_liv	2	deg-shrub	2	deg-shrub	2	agr_liv	3	745455	6065580	12.9007	626.498	626.498	199175	24465.5	24465.5	24510.6	1	2	0	0	2	0	1	2	0	0	0	1	0	0	3	1	3	0	0	0	0	0	0	0	0	1	7	0	0	0	0	0
266	deg-shrub	2	deg-shrub	2	pine	3	pine	3	748463	6065576	15.9759	1364.73	1364.73	199843	25906.8	25906.8	25949.4	2	1	0	0	2	0	1	2	0	0	0	1	0	0	2	1	3	0	1	0	0	1	0	0	0	1	6	0	0	0	1	0
267	pine	3	unk_harv	1	pine	3	pine	3	751456	6065583	16.4707	2232.71	2232.71	200553	27600	27600	27640	2	3	0	0	2	0	0	1	0	0	0	2	0	0	3	0	3	0	0	0	0	0	0	0	1	0	7	0	0	0	0	0
268	deg-shrub	2	deg-shrub	2	pine	3	pine	3	754457	6065583	16.1949	650	111.803	201305	29501.9	29501.9	29539.3	3	0	0	0	3	0	0	2	0	0	1	0	0	0	4	0	2	0	1	0	0	0	0	0	4	0	4	0	0	0	0	1
269	nat_for	2	nat_for	1	nat_for	2	euca	3	757465	6065576	30.652	1780.45	1780.45	202100	31574.7	31574.7	31609.7	3	1	0	0	1	0	0	0	0	0	1	1	0	0	2	0	1	0	0	0	0	0	0	0	3	0	2	0	0	0	0	1
270	agr_liv	2	agr_liv	1	nat_for	1	deg-shrub	3	757461	6062574	37.0524	1432.65	636.396	199214	33738.1	33738.1	33775.3	1	2	0	0	1	0	0	0	0	0	0	2	0	0	1	0	1	0	0	0	0	0	0	0	1	0	2	0	1	0	0	0
271	agr_liv	2	pine	2	pine	2	euca	2	754468	6062581	21.7969	2070.02	158.114	198408	31806.6	31806.6	31846	1	2	0	0	2	0	0	2	0	0	1	2	0	0	2	0	1	0	1	0	0	0	0	0	2	0	4	0	1	0	0	1
272	nat_for	2	nat_for	2	pine	3	pine	3	751462	6062579	16.962	4409.65	2396.35	197645	30051	30051	30092.7	1	4	0	0	1	0	0	2	0	0	0	3	0	0	1	0	3	0	1	0	0	0	0	0	1	0	6	0	1	0	0	0
273	deg-shrub	2	pine	1	pine	1	pine	3	748458	6062589	39.8325	3191	3191	196924	28503.7	28503.7	28547.7	2	1	0	0	3	0	0	2	0	0	0	2	0	0	3	0	2	0	1	0	0	1	0	1	1	0	5	0	0	0	1	0
274	agr_liv	2	pine	3	pine	3	unk_harv	3	745462	6062576	13.5091	531.507	531.507	196246	27200.4	27200.4	27246.5	2	2	0	0	3	0	0	1	0	0	0	2	0	0	5	0	1	0	0	0	0	1	0	1	2	0	4	0	0	0	1	0
275	pine	2	nat_for	2	pine	3	pine	3	742460	6062574	33.3543	2152.32	2152.32	195613	26177.5	26177.5	26225.4	3	0	0	0	3	0	0	2	0	0	0	1	0	0	3	0	4	0	0	0	0	1	0	1	1	1	4	0	0	0	1	0
276	pine	1	pine	3	pine	2	unk_harv	3	739456	6062574	27.9422	2900	2900	195023	25468.9	25468.9	25518	1	0	0	0	3	0	0	4	0	0	1	0	0	0	3	0	4	0	0	0	0	0	0	0	2	1	4	0	1	0	0	0
277	pine	2	pine	1	pine	1	pine	3	736456	6062580	32.1592	3003.75	3003.75	194477	25101	25101	25150.9	1	1	0	0	2	0	0	4	0	0	2	0	0	0	0	0	6	0	0	0	0	1	0	0	1	1	4	0	1	0	0	0
278	pine	1	pine	3	pine	3	pine	2	733459	6062580	11.423	3622.5	3080.58	193977	25086.4	25086.4	25139	3	2	0	0	1	0	0	2	0	0	3	1	0	0	1	0	3	0	0	0	0	1	0	0	1	0	5	0	1	0	0	0
279	agr_liv	2	nat_for	2	pine	3	pine	3	730463	6062575	47.3435	2644.33	2644.33	193522	25424.9	25424.9	25482.7	3	2	0	0	1	0	0	2	0	0	2	2	0	0	0	0	4	0	0	0	1	1	0	0	0	0	6	0	0	0	1	0
280	agr_liv	2	agr_liv	2	urban	2	urban	3	715460	6059572	15.9291	1432.65	50	188941	34076.8	34076.8	34146.3	2	0	0	0	0	0	2	0	0	0	3	0	0	0	0	1	0	0	0	0	2	0	0	0	0	1	1	0	0	0	2	0
281	other	3	other	3	pine	2	pine	3	715460	6056575	4.36324	2405.2	2405.2	185948	36585.9	36585.9	36654.7	3	0	0	0	0	1	0	0	0	0	4	0	0	0	0	0	0	0	0	0	3	0	0	0	0	0	0	0	0	1	3	0
282	agr_liv	2	agr_liv	1	agr_liv	2	agr_liv	3	718457	6056575	8.83605	0	0	186180	35091.7	35091.7	35159.2	5	0	0	0	0	1	1	0	0	0	5	0	0	0	1	1	0	0	0	0	4	0	0	0	0	0	2	0	0	1	3	0
283	agr_liv	2	agr_liv	1	agr_liv	2	pine	3	721454	6056575	12.4967	1664.33	1415.1	186460	33798.3	33798.3	33864	7	0	0	0	0	1	0	0	0	0	6	1	0	0	1	0	0	0	0	0	5	0	0	0	2	0	1	0	0	0	5	0
284	agr_liv	1	deg-shrub	2	nat_for	2	nat_for	3	724465	6056580	14.5233	250	250	186788	32729.6	32729.6	32792.8	6	0	0	0	0	0	0	1	1	0	4	1	0	0	1	0	1	1	0	0	3	0	0	0	1	0	3	1	0	0	2	0
285	pine	3	pine	3	pine	3	pine	3	727454	6059572	15.7528	3224.9	618.466	190137	28997	28997	29058	6	1	0	0	1	0	0	0	0	0	3	2	0	0	2	0	1	0	0	0	2	0	0	0	1	0	5	0	0	0	2	0
286	agr_liv	2	agr_liv	1	pine	3	pine	3	730458	6059589	30.0629	2934.71	300	190554	28385.3	28385.3	28442.4	4	1	0	0	1	0	0	2	0	0	2	2	0	0	1	0	3	0	0	0	1	1	0	0	1	0	5	0	0	0	1	0
287	agr_liv	2	agr_liv	1	deg-shrub	2	pine	2	733454	6059570	15.7326	813.941	180.278	191016	28082.5	28082.5	28134.9	3	1	0	0	1	0	0	3	0	0	3	2	0	0	1	0	2	0	0	0	1	0	0	0	1	0	5	0	1	0	1	0
288	pine	1	agr_liv	1	unk_harv	2	pine	3	736461	6059580	3.33515	100	100	191524	28095.6	28095.6	28145.5	1	1	0	0	2	0	0	4	0	0	1	2	0	0	1	0	4	0	0	0	0	1	0	0	2	0	5	0	0	0	0	0
289	pine	1	pine	2	pine	3	pine	3	739447	6059585	7.95787	0	0	192068	28416.6	28416.6	28474	1	0	0	0	3	0	0	4	0	0	1	1	0	0	3	0	2	0	1	0	0	0	0	0	2	0	5	0	1	0	0	0
290	agr_liv	1	nat_for	2	nat_for	2	mixed	3	742465	6059574	11.7099	50	50	192677	29061.4	29061.4	29109.6	1	0	0	0	4	0	0	3	0	0	0	0	0	0	4	0	3	0	1	0	0	0	0	1	1	0	6	0	0	0	0	0
291	nat_for	2	nat_for	1	mixed	1	pine	3	745459	6059579	14.7579	430.116	430.116	193320	29986	29986	30032.8	2	2	0	0	3	0	0	1	0	0	0	1	0	0	4	0	2	0	1	0	0	1	0	0	2	0	5	0	0	0	0	0
292	nat_for	1	nat_for	2	nat_for	2	pine	3	748463	6059584	9.75681	1824.83	1824.83	194008	31173.1	31173.1	31218.1	2	2	0	0	3	0	0	1	0	0	1	1	0	0	3	0	3	0	0	0	0	2	0	1	0	0	5	0	0	0	0	0
293	pine	2	pine	3	pine	3	pine	3	751458	6059576	14.5228	4172.53	335.41	194739	32593.9	32593.9	32636.9	2	4	0	0	2	0	0	0	0	0	1	3	0	0	2	0	2	0	0	0	0	2	0	0	2	0	3	0	1	0	0	0
294	deg-shrub	2	deg-shrub	1	unk_harv	1	pine	3	754460	6059576	20.8947	4680.01	180.278	195514	34219.3	34219.3	34260.3	3	1	0	0	1	0	0	1	0	0	2	1	0	0	1	0	2	0	0	0	0	1	0	0	2	0	3	0	0	0	0	1
295	deg-shrub	2	deg-shrub	2	nat_for	2	nat_for	3	754458	6056575	11.7915	1855.4	1855.4	192624	36718.7	36718.7	36761	1	1	0	0	1	0	0	1	0	0	1	1	0	0	1	0	1	0	0	0	0	1	0	0	1	0	1	0	1	0	0	0
296	agr_liv	2	agr_liv	2	deg-shrub	1	unk_harv	3	751449	6056581	20.0806	1400	1400	191824	35185.3	35185.3	35252.9	0	4	0	0	2	0	0	1	0	0	0	4	0	0	2	0	1	0	0	0	0	1	0	0	4	0	1	0	1	0	0	0
297	deg-shrub	2	deg-shrub	1	deg-shrub	1	nat_for	3	748458	6056574	2.96145	0	0	191094	33897.8	33897.8	33943.6	2	1	0	0	4	0	0	1	0	0	1	1	0	0	4	0	2	0	0	0	0	1	0	1	3	0	3	0	0	0	0	0
298	nat_for	3	nat_for	2	pine	3	pine	3	745455	6056582	40.4533	1250	1250	190396	32809.5	32809.5	32856.8	3	2	0	0	3	0	0	0	0	0	1	2	0	0	3	0	1	0	1	0	0	1	0	1	3	0	3	0	0	0	0	0
299	nat_for	3	unk_harv	2	pine	3	pine	3	742460	6056573	21.9403	1394.63	1350	189743	31966.6	31966.6	32015.2	4	0	0	0	3	0	0	1	0	0	2	0	0	0	4	0	2	0	0	0	0	0	0	1	2	0	5	0	0	0	0	0
300	nat_for	2	nat_for	2	nat_for	2	nat_for	3	739459	6056574	24.8936	570.088	680.074	189135	31388.9	31388.9	31438.4	4	0	0	0	2	0	0	2	0	0	4	1	0	0	1	0	1	0	1	0	0	1	0	0	1	0	5	0	1	0	0	0
301	nat_for	3	deg-shrub	1	pine	3	pine	3	736455	6056579	54.8516	2594.71	1241.97	188572	31091.2	31091.2	31141.1	4	1	0	0	1	0	0	2	0	0	4	1	0	0	1	0	2	0	0	0	0	2	0	0	2	0	3	0	1	0	0	0
302	deg-shrub	3	deg-shrub	2	nat_for	1	nat_for	3	733453	6056579	9.12271	1123.61	1123.61	188056	31079.3	31079.3	31131.5	5	0	0	0	1	0	0	1	1	0	5	1	0	0	0	0	1	1	0	0	1	2	0	0	0	0	3	1	1	0	1	0
303	agr_liv	2	agr_liv	2	agr_liv	1	agr_liv	2	730462	6056579	10.6778	390.512	390.512	187586	31353.2	31353.2	31409.7	4	1	0	0	0	0	0	1	2	0	2	2	0	0	0	0	2	2	0	0	0	1	0	0	1	0	4	2	0	0	0	0
304	agr_liv	2	deg-shrub	2	pine	3	mixed	3	727459	6056575	18.6446	2550	1850	187164	31908.1	31908.1	31968.3	5	0	0	0	0	0	0	1	2	0	4	1	0	0	0	0	1	2	0	0	2	0	0	0	2	0	2	2	0	0	2	0
305	ND	0	agr_liv	2	agr_liv	2	agr_liv	3	718460	6053573	6.93813	2214.72	2214.72	183191	37772	37772	37838.7	4	0	0	0	0	0	2	0	0	0	4	0	0	0	0	2	0	0	0	0	4	1	0	0	0	0	1	0	0	0	2	0
306	agr_liv	3	agr_liv	2	agr_liv	3	agr_liv	3	721457	6053573	2.81336	100	100	183476	36573.6	36573.6	36638.4	6	0	0	0	0	1	1	0	0	0	6	1	0	0	0	1	0	0	0	0	5	1	0	0	2	0	0	0	0	0	3	0
307	agr_liv	3	agr_liv	1	nat_for	1	pine	3	724459	6053578	26.7659	650	650	183809	35588.3	35588.3	35650.7	7	0	0	0	0	0	0	0	1	0	5	2	0	0	0	0	0	1	0	0	5	0	0	0	1	0	1	1	0	0	2	0
308	river	3	river	3	river	3	river	3	727461	6053580	2.92516	680.074	585.235	184191	34834.3	34834.3	34893.7	7	0	0	0	0	0	0	0	1	0	5	2	0	0	0	0	0	1	0	0	4	0	0	0	2	0	1	1	0	0	3	0
309	river	3	river	3	river	3	river	3	730463	6053580	9.53533	1216.55	694.622	184620	34326.7	34326.7	34382.7	6	1	0	0	0	0	0	0	1	0	4	2	0	0	0	0	1	1	0	0	3	0	0	0	1	0	3	1	0	0	2	0
310	agr_liv	3	pine	3	pine	2	unk_harv	3	733465	6053566	25.9371	3342.53	500	185097	34076.8	34076.8	34128.7	4	1	0	0	1	0	0	1	1	0	4	2	0	0	0	0	0	1	1	0	2	1	0	0	1	0	2	1	1	0	2	0
311	agr_liv	3	agr_liv	2	deg-shrub	2	pine	3	736463	6053587	6.95318	4808.85	0	185622	34087.6	34087.6	34137.5	4	1	0	0	2	0	0	1	0	0	3	2	0	0	1	0	1	0	1	0	0	0	0	0	2	0	5	0	1	0	0	0
312	agr_liv	2	agr_liv	1	pine	3	pine	3	739461	6053573	7.31342	3467.71	2735.42	186193	34359.3	34359.3	34408.9	4	0	0	0	3	0	0	1	0	0	3	1	0	0	2	0	0	0	2	0	0	1	0	0	1	0	5	0	1	0	0	0
313	agr_liv	3	agr_liv	1	pine	3	unk_harv	3	742452	6053578	7.23934	4315.67	4084.42	186811	34887.9	34887.9	34936.7	5	0	0	0	3	0	0	0	0	0	3	0	0	0	3	0	1	0	1	0	0	0	0	0	1	0	6	0	1	0	0	0
314	agr_liv	2	pine	1	pine	3	euca	2	745463	6053576	25.7884	3641.77	2343.61	187474	35661.8	35661.8	35709.5	3	2	0	0	3	0	0	0	0	0	2	2	0	0	3	0	0	0	1	0	0	1	0	0	2	0	4	0	1	0	0	0
315	deg-shrub	2	deg-shrub	2	nat_for	2	nat_for	3	748456	6053578	34.5299	1372.95	1372.95	188184	36665.5	36665.5	36712	3	1	0	0	3	1	0	0	0	0	2	1	0	0	3	0	1	0	1	0	1	2	0	0	2	0	2	0	1	0	0	0
316	nat_for	2	nat_for	1	nat_for	3	nat_for	3	748461	6050586	30.4918	300	300	185276	39467.2	39467.2	39514.2	3	1	0	0	1	2	0	1	0	0	2	1	0	0	1	0	3	0	1	0	1	0	0	0	2	0	4	0	1	0	0	0
317	agr_liv	2	agr_liv	1	unk_harv	2	pine	3	745454	6050577	42.3725	2008.11	380.789	184555	38536.5	38536.5	38584.6	4	2	0	0	1	0	0	1	0	0	1	1	0	0	3	0	3	0	0	0	0	0	0	0	3	0	5	0	0	0	0	0
318	agr_liv	2	nat_for	1	pine	2	pine	3	742462	6050573	2.35845	4114.91	3169.38	183881	37821.5	37821.5	37870.4	5	1	0	0	1	0	0	1	0	0	4	0	0	0	2	0	2	0	0	0	0	0	0	0	2	0	5	0	1	0	0	0
319	agr_liv	2	agr_liv	1	pine	1	pine	3	739457	6050573	9.43379	6319.81	4136.73	183254	37334.5	37334.5	37384.1	4	2	0	0	1	0	0	1	0	0	3	1	0	0	3	0	0	0	1	0	0	1	0	0	2	0	4	0	1	0	0	0
320	pine	1	unk_harv	1	unk_harv	2	pine	3	736461	6050574	19.5146	5602.01	2610.08	182673	37084.5	37084.5	37134.5	6	1	0	0	1	0	0	0	0	0	5	1	0	0	1	0	1	0	0	0	1	1	0	0	1	0	5	0	0	0	0	0
321	agr_liv	2	agr_liv	1	pine	3	pine	3	733459	6050574	17.7687	2604.32	2383.8	182140	37074.6	37074.6	37126.4	5	1	0	0	0	0	0	1	1	0	4	1	0	0	0	0	1	1	1	0	3	1	0	0	0	0	2	1	1	0	1	0
322	agr_liv	2	agr_liv	1	agr_liv	1	agr_liv	3	730453	6050572	4.71689	50	50	181655	37304.5	37304.5	37360	6	0	0	0	0	0	0	0	2	0	5	0	0	0	0	0	1	2	0	0	4	0	0	0	0	0	2	2	0	0	1	0
323	agr_liv	3	agr_liv	2	agr_liv	1	pine	3	727459	6050573	13.2279	1884.81	750	181219	37772	37772	37830.8	6	0	0	0	0	0	0	0	2	0	6	0	0	0	0	0	0	2	0	0	5	0	0	0	1	0	0	2	0	0	4	0
324	agr_liv	3	agr_liv	3	agr_liv	3	agr_liv	3	724455	6050575	3.61257	50	50	180831	38468.5	38468.5	38530.1	6	0	0	0	0	0	1	0	1	0	6	0	0	0	0	0	1	1	0	0	5	0	0	0	1	0	1	1	0	0	3	0
325	agr_liv	2	agr_liv	2	agr_liv	2	nat_for	2	721453	6050589	4.18827	1533.79	1533.79	180492	39381.8	39381.8	39445.8	4	0	0	0	0	1	3	0	0	0	5	0	0	0	0	2	1	0	0	0	4	1	0	0	1	1	1	0	0	0	4	0
326	other	3	other	3	deg-shrub	2	euca	3	718455	6050573	3.97858	4101.83	4101.83	180203	40497.2	40497.2	40563.2	2	0	0	0	0	1	2	0	0	0	3	0	0	0	0	1	1	0	0	0	3	0	0	0	0	1	1	0	0	0	2	0
327	other	3	other	3	other	3	other	3	718455	6047571	5.27379	4150	4150	177215	43258.8	43258.8	43324	1	0	0	0	0	0	3	0	0	0	1	1	0	0	0	1	1	0	0	0	1	1	0	1	0	0	1	0	0	0	0	0
328	other	3	pine	2	pine	2	mixed	3	721462	6047576	14.8086	1150	1150	177509	42216.4	42216.4	42279.7	4	0	0	0	0	0	3	0	0	0	4	1	0	0	0	2	0	0	0	0	4	1	0	1	0	1	0	0	0	0	3	0
329	agr_liv	3	agr_liv	3	agr_liv	3	agr_liv	3	724464	6047576	1.46258	801.561	180.278	177853	41365.7	41365.7	41426.7	6	0	0	0	0	0	2	0	0	0	6	1	0	0	0	0	1	0	0	0	6	0	0	1	0	0	1	0	0	0	4	0
330	agr_liv	3	agr_liv	3	agr_liv	3	agr_liv	3	727457	6047576	14.3674	1350	250	178248	40718.9	40718.9	40777.1	8	0	0	0	0	0	0	0	0	0	7	0	0	0	0	0	1	0	0	0	7	0	0	0	0	0	1	0	0	0	5	0
331	agr_liv	2	agr_liv	2	agr_liv	3	pine	3	730459	6047580	21.4015	1453.44	1453.44	178692	40285.5	40285.5	40340.7	8	0	0	0	0	0	0	0	0	0	7	0	0	0	0	0	1	0	0	0	5	0	0	0	0	0	3	0	0	0	3	0
332	agr_liv	2	agr_liv	2	agr_liv	1	euca	2	733456	6047585	38.0805	3069.61	3069.61	179184	40072.7	40072.7	40124.4	5	1	0	0	1	0	0	1	0	0	4	1	0	0	1	0	1	0	1	0	2	0	0	0	0	0	5	0	1	0	1	0
333	deg-shrub	3	deg-shrub	1	pine	1	mixed	2	736461	6047576	37.8086	3041.38	3041.38	179726	40081.9	40081.9	40131.9	4	1	0	0	2	0	0	1	0	0	4	1	0	0	2	0	0	0	1	0	1	0	0	0	1	0	4	0	2	0	1	0
334	nat_for	2	nat_for	2	nat_for	3	nat_for	3	739458	6047580	31.7261	3337.66	3337.66	180316	40313.3	40313.3	40363	2	3	0	0	1	0	1	1	0	0	1	3	0	0	3	0	0	0	1	0	0	0	0	0	1	0	5	0	2	0	1	0
335	deg-shrub	2	deg-shrub	2	unk_harv	1	agr_liv	3	739463	6044592	3.1028	500	500	177381	43295.1	43295.1	43344.8	1	2	0	0	3	0	1	1	0	0	1	3	0	0	4	0	0	0	0	0	1	0	0	0	3	0	4	0	0	0	0	0
336	nat_for	2	nat_for	2	pine	3	pine	3	736449	6044578	15.3754	282.843	282.843	176771	43077.9	43077.9	43129.7	3	2	0	0	3	0	0	0	0	0	3	3	0	0	2	0	0	0	0	0	2	0	0	0	3	0	2	0	1	0	1	0
337	agr_liv	2	agr_liv	1	pine	3	pine	3	733459	6044576	4.18835	223.607	223.607	176230	43071.2	43071.2	43122.7	3	1	0	0	3	0	1	0	0	0	2	2	0	0	2	1	1	0	0	0	2	0	0	0	2	1	3	0	0	0	0	0
338	agr_liv	2	pine	1	pine	2	pine	3	730452	6044576	15.2632	552.268	552.268	175729	43269.2	43269.2	43324	6	0	0	0	1	0	1	0	0	0	6	1	0	0	0	1	0	0	0	0	5	0	0	0	1	1	1	0	0	0	3	0
339	agr_liv	3	agr_liv	2	agr_liv	2	agr_liv	3	727459	6044576	8.60301	403.113	403.113	175278	43672.9	43672.9	43730.7	7	0	0	0	0	0	1	0	0	0	6	0	0	0	0	1	1	0	0	0	6	0	0	0	0	1	1	0	0	0	5	0
340	agr_liv	3	agr_liv	3	agr_liv	3	agr_liv	3	724448	6044576	6.2223	100	100	174870	44288.4	44288.4	44337	5	0	0	1	0	0	2	0	0	0	5	1	0	1	0	0	1	0	0	0	5	0	0	2	0	0	1	0	0	0	5	0
341	other	3	deg-shrub	2	mixed	2	nat_for	3	721460	6044576	3.97858	1491.64	1491.64	174526	45072.4	45072.4	45135	3	0	0	1	0	0	2	0	0	0	3	0	0	1	0	1	1	0	0	0	3	0	0	1	0	1	1	0	0	0	3	0
342	mixed	2	mixed	2	mixed	1	mixed	3	721464	6041574	26.1654	1453.44	1453.44	171544	47946.1	47946.1	48008	4	0	0	0	0	0	1	0	0	0	4	1	0	0	0	0	0	0	0	0	4	0	0	1	0	0	0	0	0	0	3	0
343	agr_liv	3	agr_liv	2	agr_liv	3	agr_liv	3	724464	6041576	3.70017	0	0	171901	47198.8	47198.8	47258.5	5	0	0	1	1	0	1	0	0	0	5	2	0	1	0	0	0	0	0	0	5	1	0	2	0	0	0	0	0	0	4	0
344	agr_liv	3	agr_liv	3	agr_liv	3	agr_liv	3	727457	6041578	3.52258	150	150	172309	46632.9	46632.9	46690.1	6	0	0	0	1	0	1	0	0	0	5	1	0	0	0	1	1	0	0	0	4	2	0	0	0	1	1	0	0	0	3	0
345	other	3	other	1	other	2	other	3	730459	6041569	13.6028	2452.04	583.095	172768	46255	46255	46309.5	5	0	0	0	3	0	0	0	0	0	4	2	0	0	1	0	1	0	0	0	2	2	0	0	2	0	2	0	0	0	2	0
346	nat_for	1	deg-shrub	1	nat_for	3	unk_harv	3	733463	6041575	10.9937	2650	100	173277	46069.8	46069.8	46121.3	3	0	0	0	4	0	1	0	0	0	2	0	0	0	4	1	1	0	0	0	0	1	0	0	3	1	3	0	0	0	0	0
347	nat_for	1	nat_for	2	nat_for	1	nat_for	3	736449	6041575	13.4445	559.017	559.017	173828	46076.1	46076.1	46127.8	3	1	0	0	4	0	0	0	0	0	2	2	0	0	3	0	1	0	0	0	1	0	0	0	3	0	3	0	1	0	1	0
348	agr_liv	2	agr_liv	1	agr_liv	2	pine	3	739460	6041575	2.81345	1029.56	1029.56	174447	46279.2	46279.2	46328.9	2	1	0	0	3	0	1	1	0	0	1	3	0	0	3	0	1	0	0	0	0	0	0	0	2	0	5	0	1	0	1	0
349	agr_liv	3	agr_liv	3	agr_liv	3	agr_liv	3	721459	6038588	3.27048	1162.97	1162.97	168563	50834.3	50834.3	50895.7	4	0	0	1	0	0	0	0	0	0	4	0	0	1	0	0	0	0	0	0	4	0	0	1	0	0	0	0	0	0	2	0
350	agr_liv	3	agr_liv	2	agr_liv	2	pine	3	724475	6038575	8.33826	1188.49	1188.49	168926	50130.1	50130.1	50189.3	5	1	0	1	1	0	0	0	0	0	5	2	0	1	0	0	0	0	0	0	5	1	0	1	1	0	0	0	0	0	4	0
351	nat_for	2	deg-shrub	1	deg-shrub	2	nat_for	3	727459	6038579	26.4761	874.643	874.643	169341	49597.6	49597.6	49654.5	5	1	0	0	1	0	1	0	0	0	5	1	0	0	1	1	0	0	0	0	4	1	0	0	2	1	0	0	0	0	3	0
352	agr_liv	2	agr_liv	1	deg-shrub	1	mixed	3	730455	6038580	13.6654	0	0	169808	49242.5	49242.5	49296.8	1	1	0	0	5	0	1	0	0	0	1	3	0	0	3	1	0	0	0	0	1	1	0	0	4	1	1	0	0	0	1	0
353	nat_for	3	nat_for	2	nat_for	2	nat_for	3	733457	6038581	13.1632	2630.59	2040.22	170326	49068.6	49068.6	49120	1	0	0	0	6	0	1	0	0	0	1	1	0	0	5	1	0	0	0	0	0	1	0	0	5	1	1	0	0	0	0	0
354	nat_for	3	nat_for	2	nat_for	2	pine	3	736459	6038577	24.619	2754.09	2754.09	170896	49076.1	49076.1	49126.1	3	0	0	0	5	0	0	0	0	0	1	2	0	0	4	0	1	0	0	0	1	1	0	0	4	0	2	0	0	0	0	0
355	agr_liv	3	pine	3	pine	2	pine	3	739461	6038579	5.41383	212.132	212.132	171516	49265.2	49265.2	49315	4	0	0	0	3	0	0	1	0	0	3	2	0	0	3	0	0	0	0	0	2	1	0	0	3	0	2	0	0	0	1	0
356	agr_liv	2	agr_liv	1	pine	1	pine	3	742454	6038563	9.43379	583.095	583.095	172187	49635.3	49635.3	49684.7	6	0	0	0	0	0	1	1	0	0	4	2	0	0	0	1	1	0	0	0	3	2	0	0	0	1	2	0	0	0	1	0
357	other	3	other	3	other	3	other	3	745460	6038573	16.2477	838.153	838.153	172907	50182.3	50182.3	50231.2	4	1	0	0	0	0	0	1	0	0	5	1	0	0	0	0	0	0	0	0	2	1	0	1	0	0	2	0	0	0	1	0
358	agr_liv	3	agr_liv	2	agr_liv	2	euca	3	745458	6035575	9.53544	824.621	824.621	170002	53118.4	53118.4	53167.4	3	0	0	0	0	0	1	0	0	0	3	0	0	0	0	1	0	0	0	0	1	1	0	0	0	1	1	0	0	0	1	0
359	agr_liv	3	agr_liv	2	agr_liv	2	agr_liv	3	742460	6035572	15.8203	763.217	763.217	169270	52601.9	52601.9	52651.4	5	0	0	0	1	0	1	0	0	0	3	1	0	0	1	1	1	0	0	0	1	2	0	0	0	1	3	0	0	0	0	0
360	agr_liv	2	deg-shrub	1	deg-shrub	2	pine	3	739461	6035574	31.0806	2885.31	2570.99	168588	52252.9	52252.9	52302.7	4	1	0	0	3	0	0	0	0	0	4	0	0	0	3	0	1	0	0	0	1	1	0	0	2	0	4	0	0	0	1	0
361	nat_for	2	nat_for	2	nat_for	2	nat_for	3	736461	6035594	40.4095	4454.77	600	167957	52074.6	52074.6	52124.6	2	1	0	0	5	0	0	0	0	0	1	1	0	0	5	0	1	0	0	0	0	1	0	0	2	0	5	0	0	0	0	0
362	nat_for	2	nat_for	2	pine	2	pine	2	733457	6035571	15.151	2610.08	900	167377	52067.5	52067.5	52118.8	1	2	0	0	5	0	0	0	0	0	2	1	0	0	5	0	0	0	0	0	0	1	0	0	5	0	2	0	0	0	0	0
363	nat_for	1	nat_for	2	nat_for	1	unk_harv	3	730457	6035578	12.7598	50	696.419	166849	52231.5	52231.5	52285.5	1	2	0	0	5	0	0	0	0	0	1	4	0	0	3	0	0	0	0	0	0	2	0	0	3	0	3	0	0	0	0	0
364	deg-shrub	2	deg-shrub	2	nat_for	2	mixed	2	727458	6035580	43.5977	921.954	921.954	166374	52566.4	52566.4	52622.9	3	1	0	0	4	0	0	0	0	0	3	3	0	0	2	0	0	0	0	0	2	2	0	0	3	0	1	0	0	0	1	0
365	agr_liv	3	agr_liv	3	agr_liv	2	agr_liv	3	724456	6035580	12.4966	900	604.152	165951	53069.1	53069.1	53127.9	3	2	0	0	3	0	0	0	0	0	3	3	0	0	2	0	0	0	0	0	3	1	0	0	3	0	1	0	0	0	1	0
366	agr_liv	3	agr_liv	3	agr_liv	2	euca	2	721454	6035578	2.96172	350	250	165582	53734.8	53734.8	53795.6	4	1	0	0	1	0	0	0	0	0	4	0	0	0	2	0	0	0	0	0	4	0	0	0	2	0	0	0	0	0	3	0
367	agr_liv	3	agr_liv	2	agr_liv	2	agr_liv	3	718461	6032571	3.95166	111.803	111.803	162281	57426.7	57426.7	57488.9	2	1	0	0	1	0	0	1	0	0	2	0	0	0	2	0	1	0	0	0	2	0	0	0	3	0	0	0	0	0	0	0
368	deg-shrub	3	nat_for	2	nat_for	2	nat_for	3	721461	6032574	12.141	1744.28	1133.58	162602	56645.6	56645.6	56706	4	0	0	0	2	0	0	1	0	0	3	0	0	0	3	0	1	0	0	0	4	0	0	0	2	0	1	0	0	0	2	0
369	nat_for	2	nat_for	3	nat_for	3	nat_for	3	724463	6032577	23.8088	500	500	162978	56014.5	56014.5	56072.9	3	2	0	0	3	0	0	0	0	0	2	3	0	0	3	0	0	0	0	0	3	0	0	0	3	0	2	0	0	0	2	0
370	nat_for	3	deg-shrub	1	pine	1	pine	3	727460	6032575	14.449	50	50	163408	55538.5	55538.5	55594.7	3	2	0	0	3	0	0	0	0	0	1	3	0	0	3	0	1	0	0	0	2	0	0	0	4	0	2	0	0	0	2	0
371	deg-shrub	2	deg-shrub	1	nat_for	1	nat_for	3	730462	6032575	13.3406	100	1118.03	163892	55221.6	55221.6	55275.4	1	1	0	0	6	0	0	0	0	0	0	3	0	0	4	0	1	0	0	0	1	0	0	0	2	0	5	0	0	0	1	0
372	nat_for	2	nat_for	2	pine	3	pine	3	733459	6032577	12.9594	2795.08	2050	164429	55066.6	55066.6	55117.8	1	2	0	0	5	0	0	0	0	0	1	2	0	0	4	0	1	0	0	0	0	0	0	0	4	0	4	0	0	0	0	0
373	deg-shrub	2	agr_liv	2	pine	2	euca	2	736459	6032582	25.9375	2638.65	206.155	165020	55073.2	55073.2	55123.2	2	0	0	0	6	0	0	0	0	0	0	3	0	0	5	0	0	0	0	0	0	1	0	0	3	0	4	0	0	0	0	0
374	nat_for	3	nat_for	2	pine	2	mixed	2	739461	6032574	47.2067	3157.53	3018.69	165662	55241.9	55241.9	55291.7	4	1	0	0	2	0	0	0	0	0	3	3	0	0	1	0	0	0	0	0	1	2	0	0	3	0	1	0	0	0	1	0
375	agr_liv	2	deg-shrub	1	nat_for	2	pine	2	739466	6029576	47.4515	360.555	360.555	162739	58232	58232	58281.8	3	1	0	0	2	0	0	0	0	0	4	1	0	0	1	0	0	0	0	0	1	1	0	0	1	0	3	0	0	0	0	0
376	nat_for	2	deg-shrub	1	nat_for	2	pine	3	736461	6029576	21.3069	200	200	162085	58072	58072	58122	3	1	0	0	4	0	0	0	0	0	3	1	0	0	4	0	0	0	0	0	1	0	0	1	1	0	5	0	0	0	0	0
377	nat_for	2	nat_for	2	pine	3	pine	3	733462	6029573	23.1992	2400.52	2400.52	161484	58065.7	58065.7	58116.9	3	2	0	0	3	0	0	0	0	0	3	2	0	0	2	0	1	0	0	0	1	0	0	1	2	0	4	0	0	0	1	0
378	agr_liv	1	pine	1	pine	1	pine	2	730462	6029573	34.6352	585.235	585.235	160937	58212.8	58212.8	58266.4	1	1	0	0	6	0	0	0	0	0	1	3	0	0	4	0	0	0	0	0	2	1	0	1	1	0	3	0	0	0	2	0
379	nat_for	2	deg-shrub	1	agr_liv	1	agr_liv	3	727458	6029580	2.69705	100	100	160444	58513.5	58513.5	58569.4	3	2	0	0	3	0	0	0	0	0	1	2	0	0	3	0	2	0	0	0	1	1	0	0	2	0	4	0	0	0	1	0
380	agr_liv	2	nat_for	1	pine	2	euca	2	724455	6029573	19.1651	1856.07	1856.07	160006	58965.5	58965.5	59023.5	1	2	0	0	5	0	0	0	0	0	0	2	0	0	4	0	2	0	0	0	1	1	0	0	3	0	3	0	0	0	1	0
381	nat_for	2	nat_for	2	nat_for	2	mixed	2	721457	6029573	28.2277	1565.25	1565.25	159623	59565.3	59565.3	59625.2	3	2	0	0	2	0	0	1	0	0	1	0	0	0	4	0	3	0	0	0	2	0	0	0	3	0	3	0	0	0	1	0
382	pine	2	pine	3	agr_liv	1	nat_for	3	718446	6029587	24.2735	50	50	159291	60322.2	60322.2	60370.3	3	1	0	0	2	0	0	1	0	0	2	0	0	0	4	0	1	0	0	0	1	0	0	0	5	0	1	0	0	0	1	0
383	nat_for	3	nat_for	2	nat_for	2	nat_for	3	718448	6026571	45.792	651.92	651.92	156306	63214.4	63214.4	63262.7	2	1	0	0	2	0	0	3	0	0	1	1	0	0	4	0	2	0	0	0	1	0	0	0	5	0	2	0	0	0	0	0
384	agr_liv	2	pine	3	pine	3	pine	3	721459	6026580	22.2782	2565.64	2565.64	156644	62492.6	62492.6	62552.1	1	2	0	0	4	0	0	1	0	0	0	1	0	0	5	0	2	0	0	0	1	0	0	0	3	0	4	0	0	0	0	0
385	deg-shrub	3	pine	3	pine	2	euca	2	724452	6026580	29.2897	3493.57	3493.57	157035	61921.1	61921.1	61978.8	2	2	0	0	4	0	0	0	0	0	0	2	0	0	4	0	2	0	0	0	1	1	0	0	1	0	5	0	0	0	1	0
386	nat_for	3	nat_for	3	deg-shrub	2	mixed	2	727459	6026580	35.4542	604.152	604.152	157481	61490.9	61490.9	61546.5	4	2	0	0	2	0	0	0	0	0	2	1	0	0	2	0	3	0	0	0	3	0	0	0	0	0	5	0	0	0	3	0
387	agr_liv	3	agr_liv	1	agr_liv	3	agr_liv	3	730465	6026574	2.81345	50	50	157983	61204.8	61204.8	61258.2	2	1	0	0	5	0	0	0	0	0	2	1	0	0	3	0	2	0	0	0	2	1	0	1	0	0	4	0	0	0	2	0
388	nat_for	3	nat_for	2	mixed	1	mixed	3	733461	6026574	41.7914	450	450	158540	61064.9	61064.9	61116	5	0	0	0	3	0	0	0	0	0	5	1	0	0	1	0	1	0	0	0	3	0	0	0	1	0	4	0	0	0	3	0
389	agr_liv	2	agr_liv	1	pine	2	pine	3	736460	6026571	14.5237	400	400	159152	61071	61071	61120.9	4	0	0	0	4	0	0	0	0	0	4	2	0	0	2	0	0	0	0	0	3	0	0	1	2	0	2	0	0	0	1	0
390	agr_liv	2	agr_liv	1	agr_liv	2	pine	2	739458	6026576	9.9627	1981.16	1981.16	159818	61223.1	61223.1	61272.9	4	0	0	0	1	0	0	0	0	0	3	2	0	0	0	0	0	0	0	0	2	0	0	0	2	0	1	0	0	0	1	0
391	agr_liv	2	agr_liv	2	agr_liv	1	euca	3	739446	6023590	9.83289	2548.04	1619.41	156889	64211.4	64211.4	64264.8	5	0	0	0	0	0	0	0	0	0	5	0	0	0	0	0	0	0	0	0	4	0	0	0	0	0	1	0	0	0	2	0
392	agr_liv	3	agr_liv	1	agr_liv	2	agr_liv	3	736456	6023576	12.884	150	150	156222	64070	64070	64120	6	0	0	0	2	0	0	0	0	0	7	0	0	0	1	0	0	0	0	0	5	0	0	1	0	0	2	0	0	0	2	0
393	nat_for	2	agr_liv	2	pine	3	pine	3	733461	6023576	36.727	743.303	743.303	155599	64064.2	64064.2	64115.3	6	0	0	0	2	0	0	0	0	0	6	0	0	0	2	0	0	0	0	0	5	0	0	1	0	0	2	0	0	0	4	0
394	agr_liv	3	agr_liv	3	agr_liv	3	agr_liv	3	730456	6023578	7.3129	2621.55	2621.55	155031	64197.5	64197.5	64250.8	2	2	0	0	4	0	0	0	0	0	3	1	0	0	3	0	1	0	0	0	2	1	0	1	0	0	4	0	0	0	2	0
395	deg-shrub	2	pine	2	pine	3	unk_harv	3	727459	6023578	20.8125	390.512	2350.53	154519	64470.3	64470.3	64525.7	2	2	0	0	4	0	0	0	0	0	2	1	0	0	4	0	1	0	0	0	2	1	1	0	0	0	4	0	0	0	2	0
396	nat_for	3	nat_for	2	pine	2	pine	2	724455	6023574	16.8353	1952.56	4585.3	154064	64880.9	64880.9	64938.2	1	4	0	0	3	0	0	0	0	0	0	2	0	0	3	0	3	0	0	0	0	1	1	0	0	0	6	0	0	0	0	0
397	deg-shrub	3	deg-shrub	2	pine	2	pine	2	721457	6023592	17.3376	4810.67	4915.54	153667	65426.5	65426.5	65485.6	1	1	0	0	6	0	0	0	0	0	0	0	0	0	6	0	2	0	0	0	0	0	1	0	3	0	4	0	0	0	0	0
398	nat_for	1	nat_for	2	nat_for	2	nat_for	3	718460	6023572	10.6782	3056.55	3572.46	153327	66103.9	66103.9	66164.7	1	1	0	0	4	0	0	2	0	0	0	1	0	0	6	0	1	0	0	0	0	0	0	0	5	0	3	0	0	0	0	0
399	pine	1	nat_for	1	nat_for	2	nat_for	3	715453	6023581	57.3719	3140.86	2195.45	153045	66909.1	66909.1	66971.4	2	0	0	0	5	0	0	1	0	0	2	0	0	0	6	0	0	0	0	0	2	0	0	0	6	0	0	0	0	0	2	0
400	nat_for	1	nat_for	1	nat_for	2	nat_for	3	715455	6020579	27.3868	3301.51	1379.31	150056	69786.3	69786.3	69848.2	1	0	0	0	6	0	0	1	0	0	1	1	0	0	5	0	1	0	0	0	1	0	0	0	4	0	1	0	2	0	1	0
401	nat_for	2	deg-shrub	2	unk_harv	2	euca	2	712462	6017574	42.9205	509.902	509.902	146834	73529.1	73529.1	73591.9	2	1	0	0	4	0	1	0	0	0	1	0	0	0	6	1	0	0	0	0	1	0	0	0	5	1	1	0	0	0	1	0
402	nat_for	2	nat_for	1	nat_for	3	nat_for	3	718462	6020574	31.0199	2800	2800	150343	69014.7	69014.7	69075.1	0	1	0	0	6	0	0	1	0	0	0	1	0	0	5	0	2	0	0	0	0	0	0	0	3	0	4	0	1	0	0	0
403	nat_for	2	nat_for	2	pine	2	euca	2	721453	6020583	15.1017	3684.09	3684.09	150690	68366.1	68366.1	68424.9	0	1	0	0	7	0	0	0	0	0	0	1	0	0	5	0	2	0	0	0	0	0	1	0	2	0	4	0	1	0	0	0
404	nat_for	3	nat_for	2	euca	2	euca	2	724459	6020574	60.5083	2316.25	3148.41	151096	67844.1	67844.1	67901.2	0	3	0	0	5	0	0	0	0	0	0	2	0	0	4	0	2	0	0	0	0	0	0	0	1	0	7	0	0	0	0	0
405	deg-shrub	3	deg-shrub	1	pine	2	euca	2	727461	6020583	17.5826	50	2200.57	151559	67451.6	67451.6	67506.8	2	1	0	0	5	0	0	0	0	0	2	0	0	0	5	0	1	0	0	0	2	0	1	0	1	0	4	0	0	0	2	0
406	nat_for	3	nat_for	3	pine	2	pine	3	730456	6020579	44.5781	0	743.303	152081	67191	67191	67244.1	4	2	0	0	2	0	0	0	0	0	4	2	0	0	1	0	1	0	0	0	3	0	0	0	1	0	4	0	0	0	3	0
407	agr_liv	3	agr_liv	2	agr_liv	3	agr_liv	3	733454	6020574	10.3943	353.553	353.553	152660	67063.6	67063.6	67114.6	5	0	0	0	2	0	0	1	0	0	6	1	0	0	1	0	0	0	0	0	5	0	0	0	0	0	3	0	0	0	3	0
408	agr_liv	3	agr_liv	2	agr_liv	3	pine	2	736463	6020574	8.50363	992.472	950	153295	67069.1	67069.1	67119.1	5	0	0	0	1	0	0	1	0	0	6	1	0	0	0	0	0	0	0	0	5	0	0	0	0	0	2	0	0	0	3	0
409	agr_liv	3	agr_liv	3	agr_liv	3	agr_liv	3	739460	6020574	5.56945	806.226	806.226	153987	67207.6	67207.6	67257.5	3	0	0	0	0	0	0	1	0	0	4	0	0	0	0	0	0	0	0	0	4	0	0	0	0	0	0	0	0	0	1	0
410	pine	2	agr_liv	1	agr_liv	3	mixed	2	736460	6017568	7.65636	403.113	403.113	150371	70068.3	70068.3	70118.3	6	0	0	0	0	0	0	0	0	0	5	1	0	0	0	0	0	0	0	0	5	0	0	0	0	0	1	0	0	0	3	1
411	agr_liv	3	deg-shrub	2	pine	1	unk_harv	3	733458	6017572	25.7445	50	50	149723	70063	70063	70114	6	0	0	0	1	0	0	1	0	0	7	0	0	0	1	0	0	0	0	0	7	0	0	0	0	0	1	0	0	0	4	1
412	agr_liv	3	agr_liv	2	agr_liv	2	agr_liv	3	730456	6017577	18.0442	250	250	149133	70184.9	70184.9	70238	4	2	0	0	2	0	0	0	0	0	3	2	0	0	3	0	0	0	0	0	3	0	0	0	2	0	3	0	0	0	2	1
413	nat_for	3	nat_for	2	nat_for	2	pine	3	727454	6017572	38.6154	0	0	148601	70434.5	70434.5	70489.5	2	2	0	0	4	0	0	0	0	0	2	1	0	0	5	0	0	0	0	0	2	0	1	0	1	0	4	0	0	0	2	0
414	nat_for	3	nat_for	2	pine	2	pine	2	724461	6017572	42.3432	300	300	148128	70810.5	70810.5	70867.3	0	2	0	0	6	0	0	0	0	0	0	2	0	0	5	0	1	0	0	0	0	0	2	0	2	0	4	0	0	0	0	0
415	nat_for	3	pine	1	pine	1	euca	2	721459	6017577	44.8052	1104.54	1104.54	147714	71310.8	71310.8	71369.3	0	0	0	0	8	0	0	0	0	0	0	1	0	0	6	0	1	0	0	0	0	0	2	0	1	0	4	0	1	0	0	0
416	nat_for	3	pine	1	unk_harv	3	pine	3	718455	6017577	28.5297	50	50	147360	71932.8	71932.8	71992.8	0	0	0	0	8	0	0	0	0	0	0	1	0	0	6	0	1	0	0	0	0	0	1	0	3	0	4	0	0	0	0	0
417	nat_for	2	nat_for	2	pine	2	euca	3	715451	6017574	31.1533	955.249	955.249	147067	72673.4	72673.4	72734.9	0	0	0	0	7	0	1	0	0	0	0	1	0	0	5	1	1	0	0	0	0	0	0	0	4	1	1	0	2	0	0	0
418	other	3	other	3	other	3	other	3	712460	6014576	10.4866	1470.54	1470.54	143841	76392.6	76392.6	76075.3	1	1	0	0	6	0	0	0	0	0	0	1	0	0	6	0	1	0	0	0	1	0	0	0	4	0	2	0	1	0	1	0
419	nat_for	2	nat_for	2	nat_for	3	nat_for	3	715460	6014573	27.8154	1142.37	150	144079	75569.3	75569.3	75564.9	0	0	0	0	6	0	2	0	0	0	0	1	0	0	3	2	2	0	0	0	0	0	0	0	1	2	3	0	2	0	0	0
420	nat_for	3	nat_for	2	pine	3	euca	3	718460	6014571	43.9043	680.074	680.074	144378	74857.4	74857.4	74917.1	0	1	0	0	6	0	1	0	0	0	0	1	0	0	3	1	3	0	0	0	0	0	1	0	1	1	4	0	1	0	0	0
421	nat_for	3	deg-shrub	2	euca	1	mixed	2	721450	6014578	23.4967	1550.81	1550.81	144739	74259.8	74259.8	74318	0	1	0	0	6	0	1	0	0	0	0	0	0	0	5	1	2	0	0	0	0	0	0	0	0	1	6	0	1	0	0	0
422	nat_for	3	nat_for	2	pine	3	unk_harv	3	724461	6014569	27.0989	2550.49	2550.49	145161	73779.6	73779.6	73836.1	1	2	0	0	5	0	0	0	0	0	1	1	0	0	5	0	1	0	0	0	1	0	1	0	2	0	4	0	0	0	1	0
423	deg-shrub	3	nat_for	2	nat_for	2	nat_for	3	727452	6014578	20.1499	2740.89	884.59	145644	73418.8	73418.8	73473.6	4	0	0	0	4	0	0	0	0	0	4	0	0	0	4	0	0	0	0	0	4	0	0	0	1	0	3	0	0	0	3	0
424	agr_liv	3	agr_liv	2	agr_liv	2	agr_liv	3	730461	6014573	18.8325	3250	667.083	146187	73179.4	73179.4	73232.3	6	1	0	0	1	0	0	0	0	0	5	1	0	0	2	0	0	0	0	0	5	0	0	0	2	0	1	0	0	0	2	1
425	agr_liv	3	agr_liv	2	agr_liv	2	deg-shrub	3	733458	6014578	14.6256	2375.92	364.005	146789	73062.5	73062.5	73113.4	6	0	0	0	0	0	0	1	0	0	6	1	0	0	0	0	0	0	0	0	6	0	0	0	0	0	1	0	0	0	3	0
426	agr_liv	3	agr_liv	2	agr_liv	2	agr_liv	3	736460	6014573	11.3391	2191.46	50	147450	73067.5	73067.5	73117.5	3	0	0	0	0	0	0	1	0	0	3	1	0	0	0	0	0	0	0	0	3	0	0	0	0	0	1	0	0	0	0	1
427	agr_liv	3	agr_liv	1	agr_liv	2	euca	2	733458	6011578	10.7584	2514.46	180.278	143858	76062	76062	72003.1	6	0	0	0	0	0	0	0	0	0	6	0	0	0	0	0	0	0	0	0	6	0	0	0	0	0	0	0	0	0	4	1
428	agr_liv	3	agr_liv	2	agr_liv	2	nat_for	3	730461	6011578	21.9384	3538.36	100	143243	76174.3	76174.3	71790.3	7	1	0	0	0	0	0	0	0	0	7	0	0	0	1	0	0	0	0	0	7	0	0	0	1	0	0	0	0	0	5	1
429	agr_liv	3	agr_liv	2	agr_liv	3	agr_liv	3	727463	6011581	3.72882	2524.38	427.2	142689	76404.4	76404.4	71702.5	4	1	0	0	3	0	0	0	0	0	4	0	0	0	4	0	0	0	0	0	4	0	0	0	2	0	2	0	0	0	3	0
430	nat_for	3	nat_for	2	pine	2	pine	3	724466	6011578	28.798	4180.01	2304.89	142197	76751.1	76751.1	71740.2	2	2	0	0	4	0	0	0	0	0	2	1	0	0	5	0	0	0	0	0	2	0	1	0	3	0	2	0	0	0	2	0
431	deg-shrub	3	nat_for	2	pine	2	euca	3	721462	6011576	22.2049	4550.27	4550.27	141766	77212.9	77212.9	71903.1	0	0	0	0	7	0	1	0	0	0	0	1	0	0	6	1	0	0	0	0	0	0	1	0	2	1	4	0	0	0	0	0
432	other	3	other	3	other	3	other	3	718460	6011576	25.2349	3655.48	3655.48	141397	77787.7	77787.7	72190.4	0	2	0	0	6	0	0	0	0	0	0	1	0	0	6	0	1	0	0	0	0	0	1	0	3	0	4	0	0	0	0	0
433	nat_for	2	pine	1	pine	2	euca	3	715458	6011576	46.7716	3189.04	2673.01	141091	78473.1	78473.1	72600.6	0	1	0	0	5	0	2	0	0	0	0	0	0	0	6	2	0	0	0	0	0	0	0	0	3	2	3	0	0	0	0	0
434	nat_for	3	nat_for	2	nat_for	2	nat_for	3	712460	6011581	73.7894	2147.67	2147.67	140848	79266.2	79266.2	73131.7	0	2	0	0	5	0	1	0	0	0	0	0	0	0	6	1	1	0	0	0	0	0	0	0	4	1	3	0	0	0	0	0
435	agr_liv	3	agr_liv	2	agr_liv	1	agr_liv	3	700461	6008575	25.9012	50	50	137515	86190.6	86190.6	73597.9	4	1	0	0	0	0	0	0	0	0	2	1	0	0	1	0	1	0	0	0	3	0	0	0	1	0	1	0	0	0	2	0
436	agr_liv	2	nat_for	1	nat_for	2	nat_for	3	703459	6008573	38.6438	2692.58	1000	137503	85039.5	85039.5	72575.8	6	1	0	0	1	0	0	0	0	0	5	2	0	0	0	0	1	0	0	0	5	0	0	0	1	0	2	0	0	0	3	1
437	agr_liv	3	agr_liv	2	nat_for	2	nat_for	3	706462	6008574	8.6404	3371.2	180.278	137555	83979.9	83979.9	71664.8	4	1	0	0	3	0	0	0	0	0	2	2	0	0	3	0	1	0	0	0	2	1	0	0	2	0	3	0	0	0	0	1
438	nat_for	2	nat_for	2	pine	1	pine	3	709459	6008577	11.7006	1498.33	492.443	137673	83015.2	83015.2	70869.2	3	0	0	0	5	0	0	0	0	0	3	1	0	0	4	0	0	0	0	0	1	1	0	0	4	0	2	0	0	0	0	1
439	nat_for	1	nat_for	2	pine	2	euca	3	712461	6008573	13.6108	492.443	492.443	137856	82148.8	82148.8	70192.9	1	1	0	0	6	0	0	0	0	0	1	0	0	0	6	0	1	0	0	0	0	1	0	0	5	0	2	0	0	0	0	0
440	nat_for	3	nat_for	2	nat_for	3	nat_for	3	724456	6008577	6.01297	3380.09	3112.07	139233	79724.7	79724.7	68741.9	4	2	0	0	2	0	0	0	0	0	4	0	0	0	4	0	0	0	0	0	3	0	0	0	3	0	2	0	0	0	3	0
441	agr_liv	3	agr_liv	2	agr_liv	3	agr_liv	3	727462	6008573	27.9422	570.088	570.088	139736	79391	79391	68702.6	5	1	0	0	2	0	0	0	0	0	5	0	0	0	3	0	0	0	0	0	4	0	0	0	2	0	2	0	0	0	3	0
442	agr_liv	3	agr_liv	2	agr_liv	2	agr_liv	3	730464	6008577	3.97858	1400.89	583.095	140302	79169.6	79169.6	68794.3	8	0	0	0	0	0	0	0	0	0	8	0	0	0	0	0	0	0	0	0	7	0	0	0	0	0	1	0	0	0	5	0
443	agr_liv	2	agr_liv	2	agr_liv	2	agr_liv	3	733462	6008572	8.50374	50	50	140929	79061.5	79061.5	69016.3	5	0	0	0	0	0	0	0	0	0	5	0	0	0	0	0	0	0	0	0	4	0	0	0	0	0	1	0	0	0	2	0
444	agr_liv	3	agr_liv	2	agr_liv	2	agr_liv	3	733450	6005575	12.7253	100	100	138004	82061.1	82061.1	66030.7	4	0	0	0	0	0	0	0	0	0	4	0	0	0	0	0	0	0	0	0	2	0	0	0	0	0	2	0	0	0	2	0
445	agr_liv	3	agr_liv	1	pine	2	pine	3	730457	6005575	1.38756	750	522.015	137363	82165.2	82165.2	65798.6	7	0	0	0	0	0	0	0	0	0	7	0	0	0	0	0	0	0	0	0	6	0	0	0	0	0	1	0	0	0	6	0
446	agr_liv	3	agr_liv	2	agr_liv	2	agr_liv	3	727460	6005580	5.55026	70.7107	531.507	136785	82378.5	82378.5	65702.7	6	1	0	0	1	0	0	0	0	0	5	0	0	0	2	0	1	0	0	0	3	0	0	0	2	0	3	0	0	0	3	1
447	deg-shrub	3	nat_for	2	nat_for	2	nat_for	3	724458	6005575	37.3051	2474.87	1006.23	136271	82700.2	82700.2	65743.8	5	0	0	0	3	0	0	0	0	0	5	0	0	0	2	0	1	0	0	0	3	0	0	0	3	0	2	0	0	0	3	1
448	deg-shrub	2	nat_for	1	nat_for	2	nat_for	3	706461	6002576	48.4771	4981.97	1788.85	131558	89650.6	89650.6	65935.2	3	1	0	0	4	0	0	0	0	0	2	2	0	0	3	0	1	0	0	0	1	2	0	0	1	0	4	0	0	0	1	0
449	nat_for	1	nat_for	1	pine	2	pine	3	709462	6002576	58.2169	4546.7	2906.89	131681	88747.5	88747.5	65069.6	3	1	0	0	4	0	0	0	0	0	3	1	0	0	4	0	0	0	0	0	0	1	0	0	3	0	4	0	0	0	0	0
450	agr_liv	2	agr_liv	1	pine	2	pine	3	712461	6002573	11.1395	3233.03	3233.03	131872	87937.6	87937.6	64332.3	4	0	0	0	4	0	0	0	0	0	4	0	0	0	4	0	0	0	0	0	2	1	0	0	2	0	3	0	0	0	0	0
451	agr_liv	3	agr_liv	1	agr_liv	2	pine	3	715463	6002576	10.7882	1511.62	1511.62	132131	87223.4	87223.4	63727.9	5	1	0	0	2	0	0	0	0	0	4	0	0	0	3	0	1	0	0	0	1	0	1	0	2	0	3	0	1	0	0	1
452	agr_liv	3	agr_liv	2	unk_harv	1	deg-shrub	3	718452	6002596	11.7013	0	0	132458	86607.3	86607.3	63260.2	5	1	0	0	2	0	0	0	0	0	4	1	0	0	2	0	1	0	0	0	2	0	1	0	2	0	3	0	0	0	0	0
453	nat_for	3	agr_liv	1	pine	2	pine	3	721463	6002573	13.729	1476.48	1476.48	132851	86091.4	86091.4	62932.1	6	2	0	0	0	0	0	0	0	0	3	1	0	0	2	0	2	0	0	0	0	0	1	0	2	0	4	0	1	0	0	3
454	agr_liv	3	pine	2	pine	2	deg-shrub	3	724463	6002575	16.6772	50	50	133311	85677.4	85677.4	62745.9	6	1	0	0	1	0	0	0	0	0	6	1	0	0	1	0	0	0	0	0	3	0	0	0	2	0	3	0	0	0	3	1
455	agr_liv	3	agr_liv	2	agr_liv	2	agr_liv	3	727462	6002576	4.62501	141.421	141.421	133837	85367	85367	62702.9	7	1	0	0	0	0	0	0	0	0	6	0	0	0	1	0	1	0	0	0	3	0	0	0	1	0	4	0	0	0	2	3
456	agr_liv	3	agr_liv	2	pine	2	pine	3	730461	6002577	16.9366	335.41	335.41	134427	85161.2	85161.2	62803.3	6	0	0	0	0	0	0	0	0	0	6	0	0	0	0	0	0	0	0	0	5	0	0	0	0	0	1	0	0	0	4	1
457	agr_liv	3	agr_liv	2	agr_liv	1	agr_liv	3	727461	5999571	12.6249	1372.95	1372.95	130890	88356.2	88356.2	59703	8	0	0	0	0	0	0	0	0	0	7	0	0	0	0	0	1	0	0	0	4	0	0	0	0	0	4	0	0	0	2	3
458	agr_liv	2	agr_liv	1	pine	3	deg-shrub	3	724461	5999574	22.1338	2250	2250	130353	88656.2	88656.2	59748.2	7	0	0	0	1	0	0	0	0	0	6	1	0	0	0	0	1	0	0	0	5	0	0	0	0	0	3	0	0	0	3	1
459	agr_liv	2	deg-shrub	1	pine	1	euca	2	721457	5999576	15.3951	1150	1150	129882	89056.3	89056.3	59943.7	7	0	0	0	1	0	0	0	0	0	6	0	0	0	0	0	2	0	0	0	3	0	0	0	0	0	4	0	1	0	1	4
460	agr_liv	2	pine	2	pine	1	nat_for	3	718462	5999574	28.3977	806.226	806.226	129480	89555.2	89555.2	60288.1	6	0	0	0	1	0	1	0	0	0	6	1	0	0	0	1	0	0	0	0	4	0	0	0	0	1	2	0	1	0	0	2
461	agr_liv	3	agr_liv	1	agr_liv	1	euca	3	715462	5999575	10.1014	657.647	657.647	129146	90151.1	90151.1	60778.7	7	0	0	0	0	0	1	0	0	0	6	0	0	0	0	1	1	0	0	0	3	0	0	0	0	1	3	0	1	0	0	2
462	agr_liv	3	agr_liv	2	pine	2	euca	3	712462	5999573	46.5395	743.303	743.303	128881	90842.3	90842.3	61412.1	4	0	0	0	3	0	1	0	0	0	4	0	0	0	3	1	0	0	0	0	3	0	0	0	1	1	3	0	0	0	0	0
463	nat_for	3	nat_for	1	pine	2	euca	3	709456	5999575	44.0252	1619.41	1619.41	128685	91626.6	91626.6	62184	4	1	0	0	3	0	0	0	0	0	3	0	0	0	5	0	0	0	0	0	1	0	0	0	4	0	3	0	0	0	0	0
464	nat_for	2	nat_for	1	nat_for	1	nat_for	3	706462	5999575	12.7006	2088.06	874.643	128559	92501.5	92501.5	63089.2	3	1	0	0	4	0	0	0	0	0	1	1	0	0	6	0	0	0	0	0	1	1	0	0	4	0	2	0	0	0	1	0
465	agr_liv	3	nat_for	2	nat_for	2	unk_harv	3	706458	5996571	5.10876	158.114	158.114	125561	95361.5	95361.5	60258.2	2	1	0	0	4	0	0	1	0	0	0	1	0	0	4	0	3	0	0	0	0	1	0	0	4	0	2	0	1	0	0	0
466	nat_for	3	nat_for	2	nat_for	3	nat_for	3	709465	5996569	17.7929	750	750	125690	94513.1	94513.1	59309.8	4	1	0	0	2	0	0	1	0	0	2	0	0	0	4	0	2	0	0	0	1	0	0	0	4	0	3	0	0	0	0	0
467	agr_liv	3	agr_liv	1	agr_liv	3	pine	3	712460	5996574	33.1026	1744.28	1744.28	125890	93753	93753	58500	2	2	0	0	2	0	1	1	0	0	2	0	0	0	3	1	2	0	0	0	1	0	0	0	3	1	3	0	0	0	0	0
468	other	3	other	3	other	3	other	3	715462	5996573	3.52258	3085.85	150	126161	93083.4	93083.4	57834.7	5	2	0	0	1	0	0	0	0	0	4	0	0	0	2	0	2	0	0	0	3	0	0	0	1	0	4	0	0	0	0	1
469	agr_liv	3	agr_liv	1	agr_liv	1	deg-shrub	3	718462	5996573	12.1672	1274.75	1274.75	126503	92506.4	92506.4	57318.8	5	1	0	0	1	0	1	0	0	0	3	1	0	0	1	1	2	0	0	0	3	0	0	0	0	1	4	0	0	0	0	0
470	agr_liv	2	agr_liv	2	agr_liv	1	euca	2	721461	5996578	25.3539	282.843	282.843	126915	92023.5	92023.5	56956.6	7	0	0	0	1	0	0	0	0	0	5	1	0	0	1	0	1	0	0	0	3	1	0	0	0	0	4	0	0	0	1	3
471	agr_liv	3	agr_liv	2	agr_liv	2	agr_liv	3	724458	5996578	20.4826	2816.03	2816.03	127396	91636.4	91636.4	56750.8	8	0	0	0	0	0	0	0	0	0	7	1	0	0	0	0	0	0	0	0	5	1	0	0	0	0	2	0	0	0	1	3
472	agr_liv	3	agr_liv	1	agr_liv	2	pine	3	727462	5996574	18.644	1151.09	1151.09	127946	91346.2	91346.2	56703.2	7	0	0	0	0	1	0	0	0	0	8	0	0	0	0	0	0	0	0	0	4	2	0	0	0	0	2	0	0	0	2	4
473	nat_for	2	nat_for	2	pine	3	pine	3	718460	5993579	51.6234	2311.93	300	123528	95460.6	95460.6	54353	5	1	0	0	1	0	1	0	0	0	5	0	0	0	1	1	1	0	0	0	5	0	0	0	1	1	1	0	0	0	1	1
474	deg-shrub	3	pine	3	pine	2	pine	3	715460	5993579	10.5577	3848.38	1710.26	123177	96019.9	96019.9	54896.7	3	1	0	0	3	0	1	0	0	0	3	0	0	0	3	1	1	0	0	0	3	0	0	0	2	1	2	0	0	0	0	1
475	deg-shrub	3	nat_for	2	nat_for	2	euca	3	712458	5993574	6.01258	1360.15	1360.15	122899	96669.2	96669.2	55597.2	2	1	0	0	3	0	1	1	0	0	1	0	0	0	2	1	4	0	0	0	1	0	0	0	3	1	3	0	0	0	0	0
476	nat_for	2	pine	3	pine	3	pine	3	712458	5990574	28.4567	223.607	223.607	119909	99590.3	99590.3	52705.3	2	2	0	0	2	0	0	2	0	0	1	0	0	0	3	0	4	0	0	0	0	0	0	0	4	0	4	0	0	0	0	0
477	nat_for	2	nat_for	2	nat_for	2	pine	1	715458	5990577	31.0753	1979.9	1979.9	120194	98960.2	98960.2	51965.9	3	2	0	0	3	0	0	0	0	0	3	0	0	0	3	0	2	0	0	0	1	0	0	0	2	0	4	0	1	0	0	0
478	agr_liv	3	agr_liv	2	agr_liv	2	euca	3	718460	5990572	9.35379	2540.18	850	120553	98417.6	98417.6	51391.1	5	1	0	0	2	0	0	0	0	0	5	0	0	0	2	0	1	0	0	0	2	0	0	0	1	0	4	0	1	0	2	0
479	agr_liv	3	agr_liv	2	agr_liv	2	agr_liv	3	721457	5990572	0	0	0	120985	97963.9	97963.9	50986.8	7	0	0	0	1	0	0	0	0	0	6	1	0	0	1	0	0	0	0	0	2	2	0	0	0	0	3	0	1	0	1	2
480	agr_liv	3	deg-shrub	2	deg-shrub	2	deg-shrub	2	724459	5990577	4.64824	707.107	707.107	121490	97600.3	97600.3	50756.8	7	1	0	0	0	0	0	0	0	0	6	1	0	0	0	0	1	0	0	0	3	1	0	0	0	0	3	0	1	0	2	2
481	agr_liv	2	deg-shrub	2	unk_harv	3	pine	3	727461	5990573	21.3803	450	450	122067	97327.9	97327.9	50703.6	4	1	0	0	0	1	0	0	0	0	4	1	0	0	0	0	1	0	0	0	1	3	0	0	0	0	2	0	0	0	0	3
482	deg-shrub	3	pine	2	pine	3	pine	3	727461	5987574	32.8082	863.134	2926.17	119131	100320	100320	47703.8	5	0	0	0	0	0	0	0	0	0	2	2	0	0	1	0	0	0	0	0	1	1	0	0	0	0	2	0	1	0	1	1
483	agr_liv	3	agr_liv	3	pine	3	pine	3	715462	5987574	16.1546	380.789	380.789	117212	101904	101904	49043.3	4	0	0	0	3	0	0	1	0	0	5	0	0	0	2	0	1	0	0	0	2	0	0	0	2	0	3	0	1	0	1	0
484	nat_for	3	nat_for	2	nat_for	3	nat_for	3	712462	5987574	14.7203	2192.03	2192.03	116920	102516	102516	49826.2	4	0	0	0	2	0	0	2	0	0	3	0	0	0	2	0	3	0	0	0	1	0	0	0	2	0	5	0	0	0	1	0
485	nat_for	3	nat_for	2	pine	2	pine	3	706458	5984576	30.0163	1612.45	1612.45	113567	106879	106879	49135	3	1	0	0	2	0	0	2	0	0	1	0	0	0	4	0	3	0	0	0	0	0	1	0	3	0	4	0	0	0	0	0
486	agr_liv	3	nat_for	2	nat_for	1	pine	3	709460	5984572	44.0258	4472.14	3201.56	113710	106122	106122	47967.2	2	1	0	0	3	0	0	2	0	0	2	0	0	0	4	0	2	0	0	0	1	0	0	0	3	0	4	0	0	0	1	0
487	agr_liv	3	agr_liv	2	agr_liv	3	agr_liv	3	712465	5984583	17.5819	4430.01	3610.06	113931	105446	105446	46962.2	4	1	0	0	1	0	0	2	0	0	4	0	0	0	3	0	1	0	0	0	1	0	0	0	3	0	4	0	0	0	0	0
488	pine	2	agr_liv	1	pine	3	pine	3	715462	5984574	15.7331	2337.73	2337.73	114231	104851	104851	46130.8	6	1	0	0	1	0	0	0	0	0	6	0	0	0	2	0	0	0	0	0	2	1	0	0	1	0	3	0	1	0	1	0
489	agr_liv	3	agr_liv	2	agr_liv	2	agr_liv	3	727449	5984581	15.4372	989.949	989.949	116189	103315	103315	44704	4	1	0	0	0	0	0	0	0	0	2	1	0	0	1	0	1	0	0	0	1	0	0	0	0	0	4	0	0	0	0	0
490	agr_liv	2	agr_liv	2	pine	2	pine	3	727458	5981579	19.3259	206.155	206.155	113271	106304	106304	41704.3	4	0	0	0	0	0	0	0	0	0	2	1	0	0	1	0	0	0	0	0	3	0	0	0	0	0	1	0	0	0	1	0
491	agr_liv	3	deg-shrub	1	agr_liv	2	pine	3	724460	5981576	34.8396	291.548	291.548	112649	106554	106554	41769	7	0	0	0	0	0	0	0	0	0	6	0	0	0	1	0	0	0	0	0	5	0	0	0	0	0	2	0	0	0	2	0
492	agr_liv	3	agr_liv	1	agr_liv	2	agr_liv	3	721459	5981575	5.27332	492.443	492.443	112105	106887	106887	42048.2	8	0	0	0	0	0	0	0	0	0	6	1	0	0	1	0	0	0	0	0	5	1	0	0	0	0	2	0	0	0	0	0
493	agr_liv	3	agr_liv	1	deg-shrub	1	mixed	2	718462	5981575	11.5912	335.41	320.156	111638	107303	107303	42537.6	6	1	0	0	0	0	0	1	0	0	8	0	0	0	0	0	0	0	0	0	6	0	0	0	0	0	2	0	0	0	2	0
494	agr_liv	3	agr_liv	2	agr_liv	2	mixed	2	715461	5981575	46.9701	1400.89	200	111250	107801	107801	43230.2	5	2	0	0	0	0	0	1	0	0	6	1	0	0	1	0	0	0	0	0	4	1	0	0	0	0	3	0	0	0	2	0
495	deg-shrub	3	nat_for	1	pine	2	pine	3	712458	5981573	6.67086	2516.45	1063.01	110943	108380	108380	44116.3	5	2	0	0	0	0	0	1	0	0	5	1	0	0	2	0	0	0	0	0	4	0	0	0	3	0	1	0	0	0	2	0
496	agr_liv	2	agr_liv	1	nat_for	2	pine	3	709459	5981573	32.0216	3820.99	400	110715	109038	109038	45184.6	4	2	0	0	2	0	0	0	0	0	1	2	0	0	5	0	0	0	0	0	2	0	0	0	4	0	2	0	0	0	1	0
497	nat_for	3	nat_for	2	nat_for	1	pine	3	706461	5981574	9.53469	894.427	50	110569	109774	109774	46422.5	4	1	0	0	3	0	0	0	0	0	1	1	0	0	5	0	1	0	0	0	0	0	0	0	4	0	4	0	0	0	0	0
498	agr_liv	2	deg-shrub	1	nat_for	2	nat_for	3	706456	5978578	20.0109	894.427	894.427	107571	109617	107571	43747.6	1	2	0	0	5	0	0	0	0	0	1	1	0	0	6	0	0	0	0	0	0	0	0	0	4	0	4	0	0	0	0	0
499	deg-shrub	2	nat_for	2	nat_for	2	nat_for	3	709460	5978576	8.4911	1408.01	1408.01	107721	110966	107721	42431.7	4	2	0	0	2	0	0	0	0	0	2	3	0	0	3	0	0	0	0	0	2	0	0	0	4	0	2	0	0	0	1	0
500	agr_liv	2	deg-shrub	1	agr_liv	2	euca	3	712457	5978578	23.876	559.017	1450.86	107955	111317	107955	41292.3	4	4	0	0	0	0	0	0	0	0	5	0	0	0	3	0	0	0	0	0	4	0	0	0	3	0	1	0	0	0	2	0
501	deg-shrub	3	agr_liv	1	agr_liv	2	agr_liv	3	715462	5978572	9.75681	1092.02	2750	108271	110753	108271	40344.1	7	1	0	0	0	0	0	0	0	0	6	1	0	0	1	0	0	0	0	0	6	1	0	0	0	0	1	0	0	0	2	0
502	agr_liv	3	agr_liv	2	agr_liv	2	euca	3	718462	5978574	5.62673	650	650	108669	110269	108669	39601.1	7	1	0	0	0	0	0	0	0	0	8	0	0	0	0	0	0	0	0	0	7	1	0	0	0	0	0	0	0	0	3	0
503	agr_liv	3	agr_liv	2	agr_liv	2	euca	3	721457	5978576	17.99	538.516	538.516	109149	109864	109149	39074.9	8	0	0	0	0	0	0	0	0	0	7	1	0	0	0	0	0	0	0	0	7	1	0	0	0	0	0	0	0	0	2	0
504	agr_liv	2	agr_liv	2	agr_liv	2	pine	3	724459	5978576	56.0577	2594.22	2594.22	109708	109540	109540	38774.3	6	0	0	0	0	0	0	0	0	0	5	1	0	0	0	0	0	0	0	0	5	0	0	0	0	0	1	0	0	0	1	0
505	agr_liv	3	agr_liv	2	agr_liv	2	pine	3	721462	5975574	17.6119	1202.08	1202.08	106195	112842	106195	36106.1	8	0	0	0	0	0	0	0	0	0	8	0	0	0	0	0	0	0	0	0	8	0	0	0	0	0	0	0	0	0	3	0
506	agr_liv	3	agr_liv	2	agr_liv	2	pine	3	715460	5975574	15.0584	1450	1450	105293	111268	105293	37476	7	1	0	0	0	0	0	0	0	0	7	1	0	0	0	0	0	0	0	0	8	0	0	0	0	0	0	0	0	0	4	0
507	agr_liv	3	agr_liv	2	agr_liv	1	agr_liv	3	712462	5975574	13.4843	180.278	2353.72	104968	109759	104968	38494.8	5	3	0	0	0	0	0	0	0	0	4	2	0	0	2	0	0	0	0	0	5	0	0	0	2	0	1	0	0	0	2	0
508	agr_liv	3	agr_liv	2	agr_liv	2	agr_liv	3	718453	5975568	9.98467	672.681	672.681	105703	112837	105703	36674.9	7	1	0	0	0	0	0	0	0	0	8	0	0	0	0	0	0	0	0	0	8	0	0	0	0	0	0	0	0	0	2	0
509	deg-shrub	3	nat_for	2	nat_for	2	pine	3	709460	5975577	29.7876	531.507	531.507	104728	108312	104728	39714.6	5	2	0	0	1	0	0	0	0	0	2	4	0	0	1	0	1	0	0	0	3	0	0	0	2	0	2	0	1	0	2	0
510	nat_for	3	deg-shrub	2	pine	3	pine	3	706460	5975574	15.1229	951.315	951.315	104573	106929	104573	41117.5	2	3	0	0	3	0	0	0	0	0	1	2	0	0	4	0	1	0	0	0	0	0	0	0	3	0	4	0	1	0	0	0
511	deg-shrub	2	pine	2	unk_harv	2	pine	3	706464	5972577	15.3951	3747.67	3747.67	101575	104259	101575	38541.5	3	2	0	0	3	0	0	0	0	0	3	2	0	0	2	0	1	0	0	0	0	1	0	0	1	0	6	0	0	0	0	1
512	agr_liv	2	deg-shrub	1	pine	3	pine	2	709462	5972572	7.45823	1457.74	1457.74	101734	105676	101734	37041.2	5	2	0	0	1	0	0	0	0	0	4	1	0	0	1	0	2	0	0	0	2	0	0	0	2	0	3	0	1	0	2	0
513	agr_liv	2	agr_liv	1	agr_liv	2	agr_liv	3	712462	5972572	18.0918	430.116	471.699	101982	107159	101982	35730.2	7	1	0	0	0	0	0	0	0	0	6	1	0	0	1	0	0	0	0	0	4	0	0	0	2	0	2	0	0	0	2	0
514	agr_liv	3	agr_liv	2	agr_liv	2	pine	2	715462	5972572	13.4685	680.074	680.074	102316	108704	102316	34630.2	8	0	0	0	0	0	0	0	0	0	8	0	0	0	0	0	0	0	0	0	7	0	0	0	1	0	0	0	0	0	4	1
515	agr_liv	3	agr_liv	2	agr_liv	2	mixed	2	718459	5972575	14.8654	2651.89	2651.89	102738	110310	102738	33761.7	8	0	0	0	0	0	0	0	0	0	7	0	0	0	0	0	1	0	0	0	7	0	0	0	0	0	0	0	1	0	3	1
516	agr_liv	2	agr_liv	2	agr_liv	2	agr_liv	2	721456	5972570	4.71673	1866.82	1866.82	103245	111973	103245	33142.9	7	0	0	0	0	0	0	0	0	0	6	0	0	0	0	0	1	0	0	0	6	0	0	0	0	0	0	0	1	0	2	1
517	agr_liv	3	pine	1	unk_harv	1	pine	3	721456	5969578	8.80002	1955.76	1955.76	100297	109507	100297	30186.9	5	0	0	0	0	0	0	0	1	0	5	0	0	0	0	0	0	1	0	0	5	0	0	0	0	0	0	1	0	0	3	1
518	agr_liv	3	agr_liv	2	agr_liv	2	deg-shrub	3	718459	5969574	27.8274	4590.48	4590.48	99775	107807	99775	30865	6	0	0	0	0	0	0	0	2	0	5	0	0	0	0	0	1	2	0	0	5	0	0	0	0	0	0	2	1	0	3	0
519	agr_liv	3	agr_liv	2	agr_liv	2	agr_liv	3	715463	5969574	20.4812	3455.79	3455.79	99341.1	106163	99341.1	31812.7	5	0	0	0	0	0	1	0	2	0	5	0	0	0	0	1	0	2	0	0	4	0	0	0	1	1	0	2	0	0	1	1
520	agr_liv	2	agr_liv	2	nat_for	1	unk_harv	3	712463	5969573	17.0073	1101.14	1101.14	98996.3	104580	98996.3	33006.8	5	0	0	0	1	0	1	0	1	0	4	1	0	0	0	1	1	1	0	0	3	0	0	0	0	1	3	1	0	0	2	0
521	agr_liv	2	agr_liv	1	pine	2	pine	3	709462	5969573	11.1005	1569.24	1569.24	98741.4	103060	98741.4	34421.7	4	1	0	0	2	0	1	0	0	0	2	1	0	0	0	1	4	0	0	0	1	0	0	0	1	1	4	0	1	0	1	0
522	agr_liv	3	pine	2	pine	2	pine	3	706462	5969573	5.9229	2668.33	2668.33	98577.2	101606	98577.2	36031.2	2	2	0	0	3	0	0	1	0	0	3	1	0	0	0	0	4	0	0	0	0	1	0	0	0	0	5	0	2	0	0	1
523	deg-shrub	2	agr_liv	2	deg-shrub	2	deg-shrub	3	703449	5969576	29.6157	602.08	602.08	98503.7	100199	98503.7	37810.7	2	1	0	0	3	0	0	2	0	0	1	1	0	0	1	0	5	0	0	0	0	0	0	0	2	0	4	0	2	0	0	0
524	pine	1	pine	3	pine	2	mixed	2	700460	5969577	56.9698	0	0	98521.3	98907.3	98521.3	39737.3	2	2	0	0	2	0	0	2	0	0	3	1	0	0	2	0	2	0	0	0	1	1	0	0	3	0	2	0	1	0	1	1
525	agr_liv	3	agr_liv	3	agr_liv	3	agr_liv	3	697463	5969574	14.3382	100	100	98629.4	97668.1	97668.1	41790.5	3	1	0	0	2	0	0	2	0	0	1	2	0	0	3	0	2	0	0	0	1	0	0	0	3	0	3	0	1	0	0	1
526	agr_liv	3	deg-shrub	1	pine	3	pine	3	694461	5969574	17.6304	884.59	884.59	98828.4	96506.3	96506.3	43952.8	4	1	0	0	1	0	0	1	0	0	3	1	0	0	2	0	1	0	0	0	3	0	0	0	2	0	1	0	1	0	2	1
527	agr_liv	2	agr_liv	2	agr_liv	1	agr_liv	3	691465	5969577	0.92504	390.512	390.512	99117.9	95424.6	95424.6	46208.8	3	0	0	0	1	0	0	0	0	0	1	2	0	0	1	0	0	0	0	0	1	0	0	0	1	0	1	0	1	0	0	1
528	agr_liv	3	pine	3	pine	3	pine	2	703453	5984594	8.07731	100	100	113504	107713	107713	50454.4	3	1	0	0	3	0	0	1	0	0	2	1	0	0	4	0	1	0	0	0	1	0	1	0	2	0	4	0	0	0	0	0
529	agr_liv	3	deg-shrub	1	nat_for	2	euca	2	700460	5984576	9.08689	1981.16	1610.12	113519	108624	108624	51913.9	4	2	0	0	1	0	0	1	0	0	3	1	0	0	2	0	2	0	0	0	2	0	1	0	1	0	4	0	0	0	1	0
530	agr_liv	3	agr_liv	1	agr_liv	3	agr_liv	3	697460	5984573	17.2808	223.607	200	113612	109610	109610	53501.9	3	1	0	0	0	0	0	1	0	0	2	2	0	0	0	0	1	0	0	0	1	0	0	0	2	0	2	0	0	0	0	0
531	nat_for	3	nat_for	1	pine	3	nat_for	3	703460	5981576	13.2279	1632.48	1632.48	110504	110587	110504	47816.8	4	1	0	0	3	0	0	0	0	0	1	2	0	0	4	0	1	0	0	0	0	0	0	0	4	0	4	0	0	0	0	0
532	nat_for	3	nat_for	2	pine	3	pine	3	703462	5978574	17.2686	1945.51	1945.51	107504	108334	107504	45224.4	2	1	0	0	5	0	0	0	0	0	1	2	0	0	4	0	0	0	1	0	0	0	0	0	3	0	5	0	0	0	0	0
533	nat_for	3	nat_for	1	pine	3	pine	3	703439	5975585	9.93113	2811.14	2811.14	104503	105592	104503	42685.5	1	2	0	0	5	0	0	0	0	0	1	2	0	0	3	0	1	0	1	0	0	0	0	0	3	0	4	0	1	0	0	0
534	nat_for	2	agr_liv	1	pine	3	euca	3	703462	5972574	20.0802	3535.53	3535.53	101504	102909	101504	40210.1	1	2	0	0	4	0	0	1	0	0	1	1	0	0	2	0	3	0	1	0	0	1	0	0	1	0	5	0	1	0	0	1
535	nat_for	3	nat_for	3	nat_for	3	nat_for	3	700462	5972574	36.8205	2906.89	2906.89	101521	101630	101521	42026.8	2	2	0	0	3	0	0	1	0	0	3	0	0	0	3	0	1	0	1	0	1	1	0	0	2	0	4	0	0	0	1	1
536	deg-shrub	2	nat_for	2	nat_for	2	nat_for	2	697463	5972574	17.6129	1303.84	1303.84	101626	100424	100424	43973.3	5	0	0	0	2	0	0	1	0	0	2	1	0	0	2	0	1	0	2	0	2	0	0	0	2	0	4	0	0	0	1	1
537	agr_liv	2	agr_liv	2	agr_liv	2	deg-shrub	2	694463	5972573	30.7721	1000	1000	101819	99294.8	99294.8	46033.1	5	1	0	0	0	0	0	0	0	0	2	1	0	0	2	0	0	0	1	0	2	0	0	0	2	0	2	0	0	0	2	0
538	agr_liv	2	agr_liv	1	agr_liv	2	agr_liv	3	721463	5966574	20.0126	961.769	961.769	97352.2	107069	97352.2	27240.6	4	0	0	0	0	0	0	0	1	0	3	0	0	0	0	0	1	1	0	0	3	0	0	0	0	0	0	1	1	0	1	1
539	river	3	river	3	river	3	river	3	718461	5966574	6.29113	3876.21	3876.21	96814.6	105329	96814.6	27990.2	7	0	0	0	0	0	0	0	1	0	6	0	0	0	0	0	1	1	0	0	5	0	0	0	0	0	1	1	1	0	3	1
540	river	3	river	3	river	3	river	3	715454	5966574	1.30827	3971.46	3080.58	96367.3	103647	96367.3	29031.9	6	0	0	0	0	0	1	0	1	0	6	0	0	0	0	1	0	1	0	0	4	0	0	0	1	1	1	1	0	0	1	1
541	other	3	other	3	other	3	other	3	712461	5966574	21.2201	1141.27	632.456	96011.8	102025	96011.8	30335.6	6	0	0	0	1	0	0	0	1	0	6	0	0	0	0	0	1	1	0	0	2	0	0	0	1	0	4	1	0	0	1	0
542	nat_for	1	pine	1	pine	1	mixed	2	709462	5966574	38.8646	50	50	95748.9	100466	95748.9	31869.3	5	0	0	0	1	0	1	0	1	0	4	0	0	0	0	1	2	1	0	0	1	0	0	0	1	1	4	1	0	0	0	0
543	nat_for	2	pine	3	pine	3	pine	3	706462	5966576	15.5061	360.555	360.555	95579.6	98974	95579.6	33601.3	3	1	0	0	1	0	0	2	1	0	3	0	0	0	0	0	4	1	0	0	0	1	0	0	0	0	5	1	1	0	0	1
544	pine	1	pine	1	unk_harv	3	pine	3	703456	5966579	56.6885	353.553	353.553	95504.2	97551.3	95504.2	35502.8	2	2	0	0	1	0	0	2	1	0	1	1	0	0	0	0	5	1	0	0	0	2	0	0	1	0	4	1	0	0	0	1
545	agr_liv	2	deg-shrub	2	nat_for	2	nat_for	3	700458	5966579	28.81	1945.51	1945.51	95522	96201.1	95522	37548	1	2	0	0	0	0	0	5	0	0	2	0	0	0	0	0	5	0	1	0	1	2	0	0	0	0	4	0	1	0	1	1
546	pine	1	pine	3	pine	3	pine	3	697456	5966577	36.6121	1360.15	1360.15	95633.4	94926.6	94926.6	39714.6	3	1	0	0	2	0	0	2	0	0	1	2	1	0	1	0	2	0	1	0	1	1	0	0	1	0	4	0	1	0	1	0
547	nat_for	2	nat_for	2	unk_harv	2	euca	3	694458	5966577	35.983	111.803	111.803	95838.7	93730.8	93730.8	41983.9	4	0	0	0	2	0	0	2	0	0	2	2	1	0	1	0	1	0	1	0	2	0	0	0	2	0	4	0	0	0	2	0
548	agr_liv	3	deg-shrub	2	nat_for	2	euca	2	691462	5966573	23.1446	600	600	96137.2	92616.7	92616.7	44340.2	3	0	0	0	3	0	0	0	0	0	2	1	1	0	2	0	0	0	0	0	1	0	1	0	1	0	2	0	1	0	1	0
549	pine	3	unk_harv	2	pine	2	euca	3	697461	5963573	28.8468	951.315	951.315	92637.7	92201.2	92201.2	37763.1	2	1	0	0	3	0	0	2	0	0	1	1	1	0	1	0	4	0	0	0	0	1	0	0	2	0	4	0	1	0	0	0
550	deg-shrub	3	pine	2	deg-shrub	3	pine	3	700462	5963573	34.4427	707.107	707.107	92522.7	93512.9	92522.7	35477.5	3	0	0	0	1	0	0	4	0	0	2	1	0	0	0	0	4	0	1	0	0	0	0	0	2	0	5	0	1	0	0	0
551	pine	2	pine	3	pine	1	unk_harv	3	703462	5963573	24.7919	1486.61	1486.61	92504.4	94901.3	92504.4	33305.4	3	1	0	0	1	0	0	1	2	0	2	1	0	0	0	0	3	2	0	0	0	1	0	0	2	0	2	2	1	0	0	0
552	river	3	river	3	river	3	river	3	706461	5963575	8.60301	522.015	522.015	92582.2	96363.2	92582.2	31270.6	2	0	0	0	2	0	0	3	1	0	2	0	0	0	0	0	4	1	1	0	1	0	0	0	0	0	5	1	1	0	1	0
553	agr_liv	2	agr_liv	2	pine	3	pine	3	709458	5963580	5.56975	2015.56	1739.25	92757	97895.1	92757	29401.5	2	0	0	0	2	0	1	1	2	0	2	0	0	0	0	1	2	2	1	0	2	1	0	0	0	1	2	2	0	0	1	0
554	agr_liv	3	agr_liv	2	agr_liv	2	pine	3	712465	5963574	31.7261	2200	707.107	93028.3	99494	93028.3	27731.8	4	0	0	0	1	0	1	1	1	0	4	0	0	0	0	1	1	1	1	0	1	2	0	0	0	1	3	1	0	0	2	0
555	agr_liv	3	agr_liv	2	pine	3	pine	3	715462	5963573	13.798	1422.15	1422.15	93395.2	101157	93395.2	26299.2	5	0	0	0	0	0	1	0	2	0	5	0	0	0	0	1	0	2	0	0	3	2	0	0	0	1	0	2	0	0	1	0
556	agr_liv	1	agr_liv	2	agr_liv	2	euca	3	718459	5963578	13.8833	1476.48	3041.38	93856.6	102880	93856.6	25144.6	5	0	0	0	0	0	0	0	2	0	5	0	0	0	0	0	0	2	0	0	3	1	0	0	0	0	1	2	0	0	3	0
557	agr_liv	3	agr_liv	2	agr_liv	2	agr_liv	3	721463	5963573	9.52427	2059.13	3482.1	94411.1	104661	94411.1	24307.4	3	0	0	0	0	0	0	0	1	0	3	0	0	0	0	0	0	1	0	0	3	0	0	0	0	0	0	1	0	0	1	0
558	agr_liv	2	agr_liv	2	agr_liv	2	pine	3	718461	5960573	16.7531	1051.19	3113.28	90901.4	100460	90901.4	22339.4	5	0	0	0	1	0	0	0	0	0	5	0	0	0	1	0	0	0	0	0	3	1	0	0	1	0	1	0	0	0	3	0
559	agr_liv	3	agr_liv	2	deg-shrub	2	agr_liv	3	715462	5960573	1.90707	1123.61	1123.61	90424.9	98694.8	90424.9	23631.5	7	0	0	0	1	0	0	0	0	0	7	0	0	0	1	0	0	0	0	0	4	2	0	0	1	0	1	0	0	0	1	0
560	agr_liv	3	agr_liv	2	deg-shrub	2	euca	3	712462	5960574	16.6764	390.512	390.512	90045.9	96990	90045.9	25216.1	7	0	0	0	0	0	0	1	0	0	7	0	0	0	0	0	0	0	1	0	4	2	0	0	0	0	2	0	0	0	4	0
561	pine	3	unk_harv	1	agr_liv	2	agr_liv	3	709460	5960576	25.1501	0	0	89765.6	95349.1	89765.6	27041.6	5	0	0	0	1	0	0	0	2	0	5	0	0	0	1	0	0	2	0	0	2	2	0	0	0	0	2	2	0	0	1	0
562	river	3	river	3	river	3	river	3	706467	5960574	9.81169	111.803	502.494	89584.9	93775.6	89584.9	29062.9	4	0	0	0	1	0	0	2	1	0	4	0	0	0	1	0	1	1	1	0	3	0	0	0	0	0	4	1	0	0	3	0
563	agr_liv	3	agr_liv	2	pine	3	pine	3	703461	5960574	15.7331	919.239	919.239	89504.5	92272.7	89504.5	31241.8	3	1	0	0	1	0	0	1	2	0	3	0	0	0	1	0	2	2	0	0	1	1	0	0	2	0	2	2	0	0	1	0
564	agr_liv	3	agr_liv	2	nat_for	2	euca	3	700463	5960573	18.3433	1050	316.228	89523.5	90844.2	89523.5	33547.7	3	1	0	0	1	0	0	3	0	0	3	0	0	0	0	0	4	0	1	0	1	1	0	0	1	0	5	0	0	0	1	0
565	nat_for	2	pine	2	pine	2	euca	3	697465	5960579	36.914	111.803	50	89642.4	89493.4	89493.4	35956.2	3	1	0	0	1	0	0	3	0	0	2	1	1	0	0	0	3	0	1	0	1	1	0	0	2	0	4	0	0	0	1	0
566	pine	2	pine	3	pine	2	euca	3	697462	5957578	22.7588	150	150	86647.3	86804.7	86647.3	34316.9	4	0	0	0	1	0	0	3	0	0	2	2	0	0	0	0	3	0	1	0	1	0	0	0	2	0	4	0	1	0	1	0
567	agr_liv	2	agr_liv	2	nat_for	2	nat_for	3	700463	5957573	6.42581	632.456	632.456	86524.3	88196.7	86524.3	31784.4	4	0	0	0	1	0	0	3	0	0	4	0	0	0	0	0	3	0	1	0	2	0	0	0	1	0	4	0	1	0	1	0
568	agr_liv	3	agr_liv	2	agr_liv	2	agr_liv	3	703461	5957573	13.2441	715.891	715.891	86504.7	89667.5	86504.7	29340.2	4	0	0	0	1	0	0	2	1	0	4	0	0	0	1	0	1	1	1	0	1	0	0	0	2	0	3	1	1	0	0	0
569	nat_for	2	nat_for	2	pine	2	euca	3	706463	5957571	24.2361	1097.72	1097.72	86587.9	91213.3	86587.9	27008.3	5	0	0	0	0	0	0	2	1	0	5	0	0	0	0	0	1	1	1	0	4	0	0	0	0	0	3	1	0	0	3	0
570	agr_liv	2	agr_liv	2	agr_liv	3	agr_liv	3	709460	5957576	6.9993	50	50	86774.8	92830.3	86774.8	24820.4	3	0	0	0	1	0	1	2	1	0	3	0	0	0	1	1	1	1	1	0	1	2	0	0	0	1	3	1	0	0	1	0
571	agr_liv	2	agr_liv	3	deg-shrub	1	nat_for	3	712462	5957573	21.818	1059.48	1059.48	87064.7	94514.9	87064.7	22817.8	6	0	0	0	0	0	1	1	0	0	6	0	0	0	0	1	0	0	1	0	4	2	0	0	0	1	1	0	0	0	5	0
572	agr_liv	1	agr_liv	2	agr_liv	2	agr_liv	3	715460	5957571	5.56924	721.11	721.11	87456.6	96263.5	87456.6	21053.5	5	0	0	0	1	0	1	0	0	0	5	0	0	0	1	1	0	0	0	0	2	3	0	0	1	1	0	0	0	0	2	0
573	nat_for	1	nat_for	2	nat_for	2	nat_for	3	718457	5957571	18.2029	3517.1	3517.1	87949.2	98072.7	87949.2	19592.1	4	0	0	0	0	0	0	0	0	0	4	0	0	0	0	0	0	0	0	0	3	1	0	0	0	0	0	0	0	0	3	0
574	agr_liv	1	agr_liv	2	agr_liv	2	agr_liv	3	715464	5954574	27.7542	150	150	84490.6	93865.1	84490.6	18602.4	2	0	0	0	3	0	1	0	0	0	2	0	0	0	3	1	0	0	0	0	1	1	0	0	2	1	1	0	0	0	1	0
575	other	3	other	3	other	3	other	3	712458	5954574	13.8833	50	50	84084.8	92071	84084.8	20577.9	6	0	0	0	2	0	0	0	0	0	6	0	0	0	2	0	0	0	0	0	4	1	0	0	1	0	2	0	0	0	4	0
576	agr_liv	3	agr_liv	3	pine	3	pine	3	709451	5954579	14.9157	1484.92	1484.92	83784.6	90340.8	83784.6	22778.3	3	0	0	0	2	0	1	2	0	0	3	0	0	0	2	1	2	0	0	0	2	1	0	0	0	1	3	0	1	0	2	0
577	pine	1	pine	3	pine	3	pine	3	706463	5954575	13.7278	2100	223.607	83591	88678.4	83591	25144.6	5	0	0	0	1	0	0	2	0	0	5	0	0	0	2	0	1	0	0	0	4	1	0	0	0	0	2	0	1	0	3	0
578	agr_liv	3	agr_liv	2	agr_liv	2	nat_for	3	703458	5954579	8.07731	360.555	360.555	83504.9	87087.7	83504.9	27634.2	2	0	0	0	1	0	0	5	0	0	2	0	0	0	2	0	3	0	1	0	1	1	0	0	1	0	3	0	2	0	1	0
579	pine	2	unk_harv	1	unk_harv	1	euca	2	700459	5954577	19.4145	1308.63	1308.63	83525.2	85572.5	83525.2	30216.7	3	0	0	0	0	0	0	5	0	0	3	0	0	0	1	0	4	0	0	0	2	1	0	0	1	0	4	0	0	0	1	0
580	pine	1	pine	3	pine	3	pine	3	697461	5954572	43.2629	2540.18	1756.42	83652.6	84137.1	83652.6	32870.2	3	0	0	0	0	0	0	5	0	0	1	2	0	0	1	0	3	0	1	0	1	0	0	0	1	0	4	0	2	0	1	0
581	pine	2	pine	2	pine	2	euca	2	682463	5954577	14.5167	180.278	180.278	85873.5	78301.1	78301.1	46770.2	1	0	2	0	0	0	0	0	0	0	1	0	1	0	0	0	1	0	0	0	1	0	0	0	0	0	2	0	0	0	2	0
582	agr_liv	3	agr_liv	2	agr_liv	2	agr_liv	3	682460	5951569	10.1442	0	0	82959.3	75452.4	75452.4	45915.7	0	0	2	0	2	0	0	1	0	0	0	0	1	0	1	0	3	0	0	0	0	0	0	0	1	0	3	0	1	0	1	0
583	pine	3	pine	3	pine	3	pine	3	697459	5951574	16.4054	1208.3	1208.3	80658.2	81492.7	80658.2	31642.5	2	0	0	0	2	0	0	4	0	0	0	2	0	0	2	0	3	0	1	0	0	0	0	0	1	0	4	0	3	0	0	0
584	pine	2	pine	3	pine	2	pine	2	700459	5951576	14.0446	657.647	657.647	80526.1	82973.9	80526.1	28876.5	3	0	0	0	1	0	0	4	0	0	2	1	0	0	1	0	3	0	1	0	2	1	0	0	0	0	3	0	2	0	1	0
585	pine	3	nat_for	1	deg-shrub	1	pine	3	703461	5951576	5.17095	670.82	111.803	80505	84535.6	80505	26162	3	0	0	0	1	0	0	4	0	0	2	1	0	0	1	0	3	0	1	0	2	0	0	0	1	0	2	0	3	0	1	0
586	pine	3	pine	3	unk_harv	2	pine	3	706460	5951575	17.71	1000	1000	80594.4	86173.4	80594.4	23517	4	0	0	0	1	0	0	3	0	0	4	0	0	0	3	0	1	0	0	0	3	1	0	0	1	0	3	0	0	0	2	0
587	agr_liv	3	agr_liv	1	agr_liv	2	agr_liv	3	709462	5951574	12.8266	1665.08	1665.08	80795.2	87883.2	80795.2	20967.8	2	0	0	0	2	0	1	3	0	0	1	0	0	0	3	1	3	0	0	0	0	0	0	0	1	1	5	0	1	0	0	0
588	nat_for	2	nat_for	1	pine	3	pine	3	712463	5951572	33.5087	111.803	111.803	81106.5	89660.8	81106.5	18554	4	0	0	0	1	0	1	1	0	0	3	0	0	0	2	1	1	0	0	0	2	0	0	0	1	1	3	0	0	0	2	0
589	nat_for	2	nat_for	1	nat_for	1	nat_for	3	715461	5951574	4.18827	707.107	707.107	81527.1	91502.2	81527.1	16335.5	2	0	0	0	1	0	1	0	0	0	1	0	0	0	1	1	1	0	0	0	1	0	0	0	0	1	2	0	0	0	1	0
590	agr_liv	2	pine	3	pine	3	euca	2	712463	5948573	16.9366	776.209	776.209	78129.8	87287.2	78129.8	16824.1	2	0	0	0	3	0	0	1	0	0	2	0	0	0	4	0	0	0	0	0	3	0	0	0	1	0	2	0	0	0	2	0
591	pine	3	nat_for	2	pine	3	euca	3	709461	5948575	15.1513	650	650	77806.6	85460.3	77806.6	19453.8	4	0	0	0	3	0	0	1	0	0	3	0	0	0	3	0	2	0	0	0	4	0	0	0	1	0	2	0	1	0	3	0
592	nat_for	2	nat_for	2	nat_for	2	nat_for	3	706462	5948572	28.3502	1343.5	1343.5	77598.1	83701	77598.1	22177.7	5	0	0	0	0	0	0	3	0	0	5	0	0	0	2	0	1	0	0	0	5	1	0	0	0	0	1	0	1	0	5	0
593	agr_liv	3	agr_liv	1	agr_liv	2	agr_liv	3	703464	5948572	28.5468	1358.31	150	77505.2	82013.8	77505.2	24965	3	0	0	0	2	0	0	3	0	0	2	1	0	0	3	0	2	0	0	0	2	1	0	0	2	0	1	0	2	0	2	0
594	agr_liv	3	deg-shrub	2	unk_harv	3	pine	3	700462	5948574	10.1855	150	150	77527.1	80403.1	77527.1	27796.6	2	0	0	0	3	0	0	3	0	0	2	0	0	0	3	0	3	0	0	0	2	1	0	0	1	0	4	0	0	0	2	0
595	nat_for	3	pine	2	pine	3	euca	3	697462	5948574	27.5411	710.634	710.634	77664.4	78873.7	77664.4	30660.2	1	0	0	0	4	0	0	3	0	0	0	2	0	0	4	0	2	0	0	0	0	0	0	0	3	0	3	0	2	0	0	1
596	nat_for	2	nat_for	2	nat_for	2	mixed	2	694462	5948574	15.8066	2616.3	707.107	77917	77430.4	77430.4	33547.7	0	1	0	0	4	0	0	3	0	0	0	2	0	0	2	0	4	0	0	0	0	0	0	0	2	0	4	0	2	0	0	1
597	nat_for	2	pine	2	nat_for	2	mixed	3	691463	5948573	49.2145	2673.01	1059.48	78283.8	76078	76078	36453.4	0	1	0	0	3	0	0	4	0	0	0	2	0	0	4	0	2	0	0	0	0	0	0	0	3	0	3	0	2	0	0	1
598	nat_for	2	pine	2	unk_harv	2	other	3	682461	5948574	11.7916	350	350	80051.6	72615.8	72615.8	45244.3	1	0	1	0	2	0	0	0	0	1	1	0	1	0	1	0	1	0	0	1	1	0	0	0	1	0	2	0	0	1	1	0
599	urban	3	urban	3	urban	3	urban	3	682457	5945572	5.79515	50	694.622	77150.8	69793	69793	44764.4	0	0	0	0	4	0	0	1	0	0	1	0	0	0	2	0	2	0	0	0	0	0	0	0	3	0	1	0	1	0	0	1
600	nat_for	2	pine	3	pine	1	nat_for	3	685463	5945575	14.895	50	50	76426.1	70884.8	70884.8	41790.5	0	0	0	0	5	0	0	2	0	1	1	0	0	0	5	0	1	0	0	1	0	0	0	0	5	0	1	0	1	1	0	1
601	nat_for	3	nat_for	2	nat_for	2	euca	2	688460	5945579	22.5679	254.951	254.951	75813.3	72085.1	72085.1	38820.7	0	1	0	0	6	0	0	1	0	0	0	1	0	0	5	0	2	0	0	0	0	0	0	0	4	0	4	0	0	0	0	0
602	deg-shrub	2	deg-shrub	2	pine	2	unk_harv	2	691453	5945574	11.1102	989.949	850	75315	73388.4	73388.4	35856	1	0	0	0	6	0	0	1	0	0	1	1	0	0	5	0	1	0	0	0	1	0	0	0	5	0	2	0	0	0	1	1
603	nat_for	2	deg-shrub	1	nat_for	1	deg-shrub	3	694451	5945585	20.4187	2198.29	1328.53	74933.7	74789.4	74789.4	32897.6	1	1	0	0	6	0	0	0	0	0	1	2	0	0	3	0	2	0	0	0	2	0	0	0	2	0	4	0	0	0	2	0
604	nat_for	2	nat_for	1	pine	3	euca	3	697460	5945576	37.9295	1530.52	848.528	74671	76282.8	74671	29947.5	3	0	0	0	5	0	0	0	0	0	1	4	0	0	2	0	1	0	0	0	2	0	0	0	3	0	1	0	2	0	2	1
605	nat_for	2	nat_for	2	nat_for	2	nat_for	3	700457	5945572	26.6554	715.891	715.891	74528.2	77863.1	74528.2	27008.3	4	0	0	0	4	0	0	0	0	0	2	4	0	0	1	0	1	0	0	0	3	0	0	0	1	0	2	0	2	0	3	0
606	agr_liv	3	agr_liv	2	agr_liv	2	agr_liv	3	703462	5945573	14.945	111.803	111.803	74505.4	79525.2	74505.4	24084.2	4	0	0	0	4	0	0	0	0	0	2	4	0	0	2	0	0	0	0	0	2	0	0	0	4	0	0	0	2	0	2	1
607	agr_liv	3	agr_liv	2	agr_liv	1	agr_liv	3	706462	5945575	16.6508	0	0	74602	81264.1	74602	21181.4	4	0	0	0	3	0	0	1	0	0	3	3	0	0	2	0	0	0	0	0	4	0	0	0	3	0	1	0	0	0	3	1
608	agr_liv	3	agr_liv	2	agr_liv	2	agr_liv	3	709461	5945574	9.36562	1100	1100	74818.8	83075	74818.8	18309.8	3	0	0	0	3	0	0	1	0	0	1	2	0	0	3	0	1	0	0	0	3	0	0	0	2	0	2	0	0	0	1	1
609	nat_for	3	nat_for	1	agr_liv	2	nat_for	2	712461	5945576	40.1638	1251	1251	75154.9	84953.3	75154.9	15487.1	3	0	0	0	0	0	0	1	0	0	1	1	0	0	1	0	1	0	0	0	2	0	0	0	0	0	2	0	0	0	1	0
610	agr_liv	2	deg-shrub	1	agr_liv	1	pine	3	709459	5942574	19.5189	1589.02	430.116	71832.2	80730.8	71832.2	17608.2	4	0	0	0	2	0	0	0	0	0	4	1	0	0	1	0	0	0	0	0	5	0	0	0	1	0	0	0	0	0	3	1
611	nat_for	2	deg-shrub	1	nat_for	1	deg-shrub	2	706459	5942577	21.9384	2438.24	1431.78	71606.3	78866.1	71606.3	20577.9	7	0	0	0	1	0	0	0	0	0	5	2	0	0	0	0	1	0	0	0	6	0	0	0	1	0	1	0	0	0	4	0
612	nat_for	2	deg-shrub	1	nat_for	2	nat_for	3	703461	5942574	8.4911	583.095	583.095	71505.7	77073.1	71505.7	23555.3	6	0	0	0	2	0	0	0	0	0	4	2	0	0	1	0	1	0	0	0	3	0	0	0	2	0	2	0	1	0	3	1
613	agr_liv	3	deg-shrub	1	unk_harv	3	pine	3	700462	5942573	7.41482	1852.7	1852.7	71529.4	75356.9	71529.4	26537.7	4	0	0	0	4	0	0	0	0	0	2	2	0	0	3	0	1	0	0	0	2	1	0	0	2	0	3	0	0	0	3	0
614	nat_for	2	deg-shrub	1	agr_liv	1	agr_liv	3	697462	5942573	5.88721	200	200	71678.1	73722.9	71678.1	29523.7	4	1	0	0	3	0	0	0	0	0	2	3	0	0	3	0	0	0	0	0	1	2	0	0	2	0	2	0	1	0	2	1
615	agr_liv	2	agr_liv	2	agr_liv	2	agr_liv	3	694460	5942573	8.19569	254.951	254.951	71951.7	72176.6	71951.7	32512.3	1	3	0	0	4	0	0	0	0	0	0	4	0	0	4	0	0	0	0	0	1	3	0	0	1	0	3	0	0	0	2	1
616	nat_for	2	nat_for	2	pine	3	pine	3	691462	5942573	2.35845	750	750	72348.8	70723.8	70723.8	35502.8	1	3	0	0	4	0	0	0	0	0	1	3	0	0	3	0	1	0	0	0	1	2	0	0	4	0	1	0	0	0	1	1
617	nat_for	2	nat_for	1	nat_for	2	euca	3	688457	5942580	24.0511	982.344	982.344	72867.4	69370.5	69370.5	38494.8	0	3	0	0	5	0	0	0	0	0	0	1	0	0	5	0	2	0	0	0	0	1	0	0	4	0	3	0	0	0	0	0
618	nat_for	2	nat_for	1	nat_for	2	nat_for	3	685462	5942582	30.4338	600	600	73504.8	68122.4	68122.4	41488	0	1	0	0	4	0	0	2	0	1	1	0	0	0	3	0	2	0	0	2	0	0	0	0	5	0	1	0	0	2	0	1
619	pine	2	agr_liv	1	nat_for	1	deg-shrub	3	682463	5942573	52.3383	350	350	74258	66985.5	66985.5	44482	0	1	0	0	2	0	0	1	0	1	0	0	0	0	2	0	1	0	0	2	0	0	0	0	2	0	1	0	0	2	0	0
620	pine	2	urban	3	urban	3	urban	3	682462	5939572	7.18043	0	0	71374	64195.5	64195.5	44401	0	2	0	0	2	0	0	1	0	0	1	0	0	0	4	0	0	0	0	0	0	0	0	0	4	0	1	0	0	0	0	1
621	deg-shrub	2	nat_for	1	nat_for	3	mixed	2	685453	5939574	34.2445	2122.5	2122.5	70590	65380.9	65380.9	41401.1	1	1	0	0	4	0	0	2	0	0	2	0	0	0	4	0	1	0	0	1	1	0	0	0	5	0	1	0	0	1	1	1
622	nat_for	2	other	1	nat_for	1	nat_for	2	667464	5942575	64.5455	1750	1750	79628.8	63159	63159	59461.3	0	0	0	0	1	0	0	0	0	0	1	0	0	0	0	0	0	0	0	0	0	0	1	0	0	0	0	0	0	0	0	0
623	nat_for	2	agr_liv	1	euca	2	nat_for	2	667459	5939573	17.1701	1040.43	1040.43	76946.4	60191.9	60191.9	59400.8	1	0	0	0	1	0	0	0	0	0	0	1	0	0	0	1	0	0	0	0	0	0	0	0	2	0	0	0	0	0	0	0
624	agr_liv	2	deg-shrub	1	nat_for	1	mixed	2	667462	5936574	33.2293	320.156	320.156	74288.3	57228.1	57228.1	57228.1	0	0	0	0	1	0	2	0	0	0	1	0	0	0	0	2	0	0	0	0	0	0	1	0	0	2	0	0	0	0	0	0
625	nat_for	2	pine	1	nat_for	2	euca	3	688461	5939574	20.435	636.396	636.396	69926.1	66680.3	66680.3	38401.2	2	3	0	0	3	0	0	0	0	0	1	0	0	0	7	0	0	0	0	0	1	1	0	0	4	0	2	0	0	0	2	0
626	deg-shrub	2	nat_for	1	deg-shrub	1	euca	2	691462	5939574	28.0877	180.278	180.278	69385.5	68087.2	68087.2	35401.3	4	1	0	0	3	0	0	0	0	0	2	1	0	0	4	0	1	0	0	0	2	1	0	0	4	0	1	0	0	0	3	1
627	deg-shrub	2	deg-shrub	1	deg-shrub	1	nat_for	2	694457	5939578	6.67029	50	50	68971.4	69595	68971.4	32401.4	4	2	0	0	2	0	0	0	0	0	1	1	0	0	6	0	0	0	0	0	3	2	0	0	2	0	1	0	0	0	5	1
628	agr_liv	2	nat_for	2	deg-shrub	2	agr_liv	3	697461	5939574	22.2068	1234.91	250	68685.9	71197.3	68685.9	29401.5	5	2	0	0	1	0	0	0	0	0	2	3	0	0	2	0	1	0	0	0	3	1	0	0	1	0	2	0	1	0	3	1
629	agr_liv	3	agr_liv	2	pine	3	euca	3	700456	5939574	4.38774	1552.42	632.456	68530.7	72888	68530.7	26401.7	5	1	0	0	2	0	0	0	0	0	1	3	0	0	2	0	2	0	0	0	2	1	0	0	1	0	3	0	1	0	3	0
630	agr_liv	3	pine	1	pine	3	pine	3	703463	5939576	6.95318	550	550	68505.9	74661	68505.9	23401.9	6	0	0	0	2	0	0	0	0	0	4	3	0	0	0	0	1	0	0	0	2	0	0	0	2	0	3	0	1	0	1	1
631	agr_liv	3	agr_liv	2	agr_liv	2	agr_liv	3	706461	5939568	6.44238	2308.68	1097.72	68610.9	76510.5	68610.9	20402.2	5	0	0	0	2	0	0	0	0	0	3	3	0	0	0	0	1	0	0	0	3	0	0	0	2	0	2	0	0	0	0	1
632	agr_liv	3	agr_liv	2	agr_liv	3	pine	3	709458	5939573	8.32538	2610.08	50	68846.6	78431.2	68846.6	17402.6	3	0	0	0	1	0	0	0	0	0	2	2	0	0	0	0	0	0	0	0	3	0	0	0	1	0	0	0	0	0	1	1
633	agr_liv	3	agr_liv	2	agr_liv	2	unk_harv	3	706461	5936580	17.4171	1004.99	984.886	65616	74201.5	65616	20665.2	5	0	0	0	0	0	0	0	0	0	3	0	0	0	1	0	1	0	0	0	3	0	0	0	0	0	2	0	0	0	1	0
634	agr_liv	3	agr_liv	2	pine	3	euca	3	703463	5936575	9.7243	850	850	65506.2	72292.9	65506.2	23631.5	7	0	0	0	0	0	0	0	0	0	4	0	0	0	1	0	2	0	0	0	4	0	0	0	0	0	3	0	0	0	2	0
635	agr_liv	3	pine	3	pine	2	pine	3	700462	5936574	14.0446	1077.03	111.803	65532.1	70460.3	65532.1	26605.5	6	1	0	0	0	0	0	1	0	0	3	0	0	0	3	0	2	0	0	0	3	1	0	0	0	0	4	0	0	0	3	0
636	deg-shrub	2	nat_for	1	agr_liv	2	agr_liv	3	697459	5936574	20.3983	600	50	65694.4	68710	65694.4	29584.6	5	1	0	0	1	0	0	1	0	0	2	2	0	0	2	0	2	0	0	0	1	3	0	0	1	0	3	0	0	0	2	1
637	agr_liv	3	nat_for	1	nat_for	1	deg-shrub	3	694462	5936574	18.6038	141.421	141.421	65992.8	67048.2	65992.8	32567.6	3	3	0	0	1	0	0	1	0	0	0	2	0	0	4	0	2	0	0	0	1	4	0	0	1	0	2	0	0	0	3	0
638	agr_liv	1	nat_for	1	nat_for	1	agr_liv	3	691455	5936585	8.50374	901.388	206.155	66425.5	65481.8	65481.8	35553.5	3	3	0	0	2	0	0	0	0	0	1	3	0	0	2	0	2	0	0	0	1	3	0	0	3	0	1	0	0	0	1	1
639	agr_liv	3	agr_liv	1	agr_liv	2	agr_liv	3	688462	5936574	11.1769	1504.16	1504.16	66989.9	64017.7	64017.7	38541.5	2	4	0	0	2	0	0	0	0	0	0	1	0	0	5	0	2	0	0	0	0	1	0	0	5	0	2	0	0	0	1	0
640	deg-shrub	2	nat_for	2	pine	1	euca	3	685462	5936574	14.3452	1702.94	1702.94	67682.7	62663.1	62663.1	41531.3	1	2	0	0	4	0	0	1	0	0	1	1	0	0	4	0	1	0	0	1	1	0	0	0	5	0	1	0	0	1	1	0
641	nat_for	3	nat_for	1	nat_for	1	nat_for	3	682461	5936571	39.3883	827.647	827.647	68500	61425.2	61425.2	44522.5	1	2	0	0	2	0	0	1	0	0	0	0	0	0	4	0	0	0	0	2	0	0	0	0	2	0	2	0	0	2	0	0
642	agr_liv	2	urban	2	urban	3	urban	3	679466	5933571	7.52918	650	650	66615	57510.5	57510.5	47816.8	0	0	0	0	3	0	0	2	0	0	0	0	0	0	3	0	2	0	0	0	1	0	0	0	1	0	2	0	1	0	0	0
643	nat_for	2	nat_for	1	pine	3	pine	3	682459	5933572	40.8139	1300	1300	65637.3	58677.6	58677.6	44844.7	1	1	0	0	3	0	0	2	0	0	0	0	0	0	4	0	2	0	0	1	0	0	0	0	3	0	2	0	1	1	0	0
644	nat_for	2	nat_for	1	nat_for	1	euca	3	685459	5933574	42.2732	250	250	64783.9	59972.2	59972.2	41876.6	1	2	0	0	4	0	0	1	0	0	1	1	0	0	4	0	2	0	0	0	1	0	0	0	3	0	4	0	0	0	1	0
645	deg-shrub	3	deg-shrub	2	nat_for	2	nat_for	3	688462	5933574	4.91689	550	550	64059.8	61386.2	61386.2	38913.4	4	1	0	0	3	0	0	0	0	0	1	0	0	0	5	0	2	0	0	0	1	0	0	0	4	0	3	0	0	0	2	0
646	agr_liv	3	pine	1	pine	1	euca	3	691457	5933577	24.5474	838.153	559.017	63469.3	62911.5	62911.5	35956.2	4	2	0	0	2	0	0	0	0	0	1	2	0	0	3	0	2	0	0	0	1	1	0	0	4	0	1	0	1	0	2	1
647	nat_for	2	deg-shrub	2	deg-shrub	1	mixed	2	694462	5933588	39.9482	1566.05	424.264	63016.3	64540.4	63016.3	33006.8	5	2	0	0	0	0	0	1	0	0	0	0	0	0	4	0	4	0	0	0	1	0	0	0	4	0	2	0	1	0	2	1
648	pine	3	pine	2	pine	2	euca	3	697458	5933578	29.5041	570.088	570.088	62703.7	66265.1	62703.7	30067.4	5	2	0	0	1	0	0	0	0	0	1	1	0	0	2	0	4	0	0	0	2	1	0	0	2	0	2	0	1	0	2	1
649	agr_liv	3	agr_liv	2	agr_liv	1	agr_liv	3	700460	5933573	9.29648	650	650	62533.6	68078.3	62533.6	27141.3	6	1	0	0	0	0	0	1	0	0	1	0	0	0	2	0	5	0	0	0	2	0	0	0	1	0	5	0	0	0	1	0
650	agr_liv	3	nat_for	1	agr_liv	1	unk_harv	3	703457	5933573	2.69705	602.08	602.08	62506.5	69973.3	62506.5	24233.2	6	0	0	0	0	0	0	0	0	0	3	0	0	0	0	0	3	0	0	0	2	0	0	0	0	0	4	0	0	0	1	0
651	agr_liv	3	pine	2	pine	2	pine	3	703457	5930577	15.2703	1253	1253	59506.8	67707.2	59506.8	25180.3	4	0	0	0	0	0	0	0	0	0	1	0	0	0	1	0	2	0	0	0	2	0	0	0	0	0	2	0	0	0	1	1
652	agr_liv	3	pine	1	pine	2	unk_harv	3	700460	5930572	14.0668	570.088	570.088	59535.3	65746.9	59535.3	27990.2	6	0	0	0	0	0	0	1	0	0	2	0	0	0	1	0	4	0	0	0	3	0	0	0	1	0	3	0	0	0	2	1
653	agr_liv	3	pine	3	nat_for	2	unk_harv	3	697462	5930575	30.2775	1051.19	360.555	59713.9	63867.5	59713.9	30835.9	4	1	0	0	1	0	0	2	0	0	2	1	0	0	0	0	5	0	0	0	2	1	0	1	0	0	3	0	1	0	2	1
654	deg-shrub	3	pine	2	unk_harv	2	pine	3	694455	5930575	16.8108	832.166	832.166	60042.1	62076.2	60042.1	33708.3	5	0	0	0	1	0	0	2	0	0	1	1	0	0	1	0	5	0	0	0	1	1	0	1	2	0	3	0	0	0	1	0
655	agr_liv	2	nat_for	1	nat_for	1	euca	3	691456	5930575	25.809	430.116	430.116	60517.4	60381	60381	36601.2	2	3	0	0	2	0	0	1	0	0	0	2	0	0	1	0	5	0	0	0	0	1	0	1	2	0	3	0	1	0	0	0
656	nat_for	3	pine	2	pine	2	pine	3	688461	5930573	22.2442	1298.08	1298.08	61136.3	58790	58790	39510.1	3	2	0	0	2	0	0	1	0	0	0	1	0	0	4	0	3	0	0	0	0	0	0	0	5	0	3	0	0	0	0	0
657	nat_for	3	nat_for	2	nat_for	2	nat_for	3	685457	5930573	7.41474	223.607	180.278	61894.7	57312	57312	42431.7	0	2	0	0	4	0	0	2	0	0	0	1	0	0	4	0	3	0	0	0	0	0	0	0	3	0	4	0	1	0	0	0
658	pine	3	pine	2	pine	2	pine	3	682457	5930581	11.1777	1471.39	943.398	62787.4	55955.9	55955.9	45363.5	1	0	0	0	4	0	0	3	0	0	0	0	0	0	4	0	2	0	1	1	0	0	0	0	3	0	2	0	2	1	0	1
659	pine	3	pine	2	unk_harv	3	pine	3	679459	5930574	18.4655	850	250	63808.7	54730.8	54730.8	48303.7	2	0	0	0	3	0	0	2	0	0	1	0	0	0	3	0	1	0	1	1	2	0	0	0	1	0	2	0	1	1	0	1
660	nat_for	2	nat_for	1	agr_liv	3	pine	3	676457	5930579	5.23307	1540.29	1540.29	64952.7	53645.7	53645.7	51250.9	3	0	0	0	0	0	1	2	0	0	2	0	0	0	0	1	1	0	1	1	2	0	0	0	1	1	0	0	1	1	0	1
661	agr_liv	3	agr_liv	2	agr_liv	2	urban	3	676460	5927572	2.35845	111.803	111.803	62216.2	50831.7	50831.7	50831.7	3	0	0	0	2	0	1	2	0	0	3	0	0	0	2	1	1	0	1	0	3	0	0	0	1	1	1	0	1	1	1	1
662	pine	3	unk_harv	2	nat_for	2	deg-shrub	3	679457	5927574	55.145	2437.72	2437.72	61020.9	51975.6	51975.6	48969.9	2	0	0	0	4	0	0	2	0	0	2	0	0	0	4	0	2	0	0	0	3	0	0	0	0	0	3	0	2	0	1	0
663	nat_for	3	nat_for	1	unk_harv	3	pine	3	682464	5927572	17.2137	2200	1850	59952.1	53264.1	53264.1	46072.2	1	0	0	0	2	0	0	5	0	0	1	0	0	0	2	0	4	0	1	0	1	0	0	0	2	0	4	0	1	0	1	1
664	pine	3	pine	2	pine	3	pine	3	685461	5927576	15.6978	1850.68	1850.68	59016.5	54686.9	54686.9	43188.5	0	1	0	0	4	0	0	3	0	0	0	0	0	0	4	0	4	0	0	0	0	0	0	0	2	0	5	0	1	0	0	0
665	deg-shrub	2	nat_for	1	nat_for	2	euca	2	688463	5927572	27.3522	824.621	824.621	58220.7	56234	56234	40321.8	2	0	0	0	2	0	0	4	0	0	0	0	0	0	2	0	6	0	0	0	0	0	0	0	2	0	6	0	0	0	0	0
666	agr_liv	3	pine	3	pine	3	euca	3	691463	5927573	17.2808	1237.94	1237.94	57570.4	57895.3	57570.4	37476	2	2	0	0	1	0	0	3	0	0	0	0	0	0	3	0	5	0	0	0	0	0	0	1	3	0	3	0	1	0	1	0
667	pine	1	pine	2	mixed	2	mixed	3	694457	5927575	12.2457	1300	100	57070.6	59661.2	57070.6	34656.2	6	1	0	0	0	0	0	1	0	0	2	0	0	0	2	0	4	0	0	0	2	0	0	0	3	0	2	0	1	0	3	0
668	agr_liv	2	agr_liv	1	agr_liv	2	agr_liv	3	697457	5927578	5.17106	3355.96	364.005	56725.2	61522.8	56725.2	31869.3	5	1	0	0	0	0	0	1	0	0	1	0	0	0	1	0	5	0	0	0	1	0	0	1	2	0	2	0	1	0	2	1
669	agr_liv	3	pine	2	pine	2	deg-shrub	3	700462	5927573	19.624	403.113	403.113	56537.2	63471.7	56537.2	29124.7	5	0	0	0	0	0	0	0	0	0	2	0	0	0	0	0	3	0	0	0	2	0	0	0	1	0	2	0	0	0	2	0
670	agr_liv	3	agr_liv	2	agr_liv	2	agr_liv	3	697458	5924576	21.818	948.683	900	53737.8	59237.3	53737.8	33142.9	4	0	0	0	0	0	0	2	0	0	2	0	0	0	1	0	2	0	1	0	2	0	0	1	1	0	1	0	1	0	3	1
671	agr_liv	3	nat_for	2	nat_for	1	agr_liv	3	694460	5924576	18.4136	1096.59	1096.59	54102.2	57301.5	54102.2	35830.9	4	0	0	0	1	0	0	3	0	0	3	0	0	0	0	0	4	0	1	0	3	0	0	1	0	0	2	0	2	0	3	0
672	pine	3	pine	2	pine	2	euca	3	691458	5924576	25.9373	50	50	54629.2	55460.4	54629.2	38564.9	3	1	0	0	1	0	0	3	0	0	1	0	0	0	2	0	4	0	1	0	0	0	0	1	2	0	3	0	2	0	1	0
673	pine	3	pine	2	pine	2	pine	3	688459	5924571	26.0054	610.328	610.328	55314.1	53723.9	53723.9	41335.8	2	1	0	0	2	0	0	3	0	0	1	1	0	0	1	0	5	0	0	0	0	0	0	0	2	0	5	0	1	0	0	0
674	pine	3	pine	3	pine	2	pine	3	685457	5924576	16.3649	1414.21	1414.21	56151.2	52102.4	52102.4	44136.7	1	1	0	0	4	0	0	2	0	0	2	1	0	0	3	0	2	0	0	0	0	0	0	0	2	0	5	0	1	0	0	0
675	nat_for	2	nat_for	2	pine	2	pine	3	682459	5924571	23.485	750	750	57133.6	50606.9	50606.9	46962.2	1	0	0	0	4	0	0	3	0	0	2	1	0	0	1	0	3	0	1	0	1	0	0	0	2	0	4	0	1	0	1	1
676	agr_liv	3	agr_liv	3	agr_liv	3	agr_liv	3	679453	5924584	8.72647	832.166	832.166	58254.2	49249	49249	49249	1	0	0	0	6	0	0	1	0	0	2	0	0	0	4	0	1	0	1	0	1	0	0	0	2	0	4	0	1	0	0	1
677	nat_for	2	nat_for	1	pine	1	nat_for	3	676462	5924574	44.7895	206.155	206.155	59505.1	48040.2	48040.2	48040.2	5	0	0	0	2	0	0	1	0	0	5	0	0	0	1	0	1	0	1	0	3	1	0	0	2	0	1	0	0	1	1	2
678	nat_for	3	agr_liv	2	pine	2	pine	3	682461	5921575	42.2141	2238.86	2238.86	54334.6	47990.2	47990.2	47990.2	2	1	0	0	4	0	0	1	0	0	1	2	0	0	2	0	3	0	0	0	1	0	0	0	3	0	4	0	0	0	1	0
679	nat_for	2	deg-shrub	2	nat_for	2	pine	3	685456	5921576	26.825	111.803	111.803	53300.6	49564.7	49564.7	45264.2	2	1	0	0	2	0	0	3	0	0	2	1	0	0	2	0	3	0	0	0	0	0	0	0	1	0	7	0	0	0	0	0
680	agr_liv	3	agr_liv	2	pine	2	mixed	2	688459	5921579	25.1346	1012.42	1012.42	52418.1	51266.6	51266.6	42537.6	0	1	0	0	3	0	0	4	0	0	0	2	0	0	0	0	5	0	1	0	0	0	0	0	2	0	5	0	1	0	0	0
681	nat_for	2	pine	2	unk_harv	2	pine	3	691462	5921575	40.0274	1916.38	1916.38	51694.8	53083.5	51694.8	39850.3	2	0	0	0	1	0	1	4	0	0	1	0	0	0	1	1	3	0	2	0	0	0	0	0	1	1	5	0	1	0	1	0
682	pine	3	unk_harv	1	unk_harv	2	pine	3	694454	5921576	3.72911	1550	1550	51137.6	55004.2	51137.6	37210.9	4	0	0	0	2	0	1	1	0	0	3	0	0	0	1	1	2	0	1	0	2	0	0	0	1	1	3	0	1	0	3	0
683	agr_liv	3	agr_liv	1	agr_liv	2	agr_liv	3	697460	5921576	10.567	764.853	764.853	50751.9	57018.1	50751.9	34630.2	3	0	0	0	0	0	1	1	0	0	2	0	0	0	1	1	0	0	1	0	1	0	0	0	1	1	1	0	1	0	2	0
684	agr_liv	3	agr_liv	2	pine	2	unk_harv	3	697462	5918574	6.20514	894.427	894.427	47767.7	54873.1	47767.7	36305	2	0	0	0	0	0	1	1	0	0	1	0	0	0	1	1	0	0	1	0	1	1	0	0	0	1	0	0	1	0	1	0
685	other	3	other	1	other	3	other	3	694460	5918576	5.7956	1345.36	1345.36	48177.3	52777.5	48177.3	38774.3	3	0	0	0	3	0	0	1	0	0	2	0	0	0	2	0	1	0	2	0	1	1	0	0	1	0	2	0	2	0	1	0
686	nat_for	3	unk_harv	1	pine	3	euca	3	691463	5918572	23.2241	471.699	471.699	48768.4	50772.6	48768.4	41314	3	0	0	0	2	0	1	2	0	0	1	0	0	0	2	1	3	0	1	0	0	1	0	0	1	1	3	0	2	0	0	0
687	pine	3	pine	1	pine	2	pine	3	688461	5918574	28.2492	350	350	49534.4	48869.8	48869.8	43911.8	2	1	0	0	5	0	0	0	0	0	1	2	0	0	2	0	2	0	1	0	0	0	0	0	4	0	3	0	1	0	0	0
688	deg-shrub	2	deg-shrub	1	nat_for	2	nat_for	2	685461	5918572	29.8922	1594.52	1070.05	50467.3	47081.4	47081.4	46558	3	0	0	0	4	0	0	1	0	0	2	1	0	0	3	0	2	0	0	0	0	0	0	0	3	0	5	0	0	0	0	0
689	pine	3	pine	3	pine	1	euca	2	676461	5915571	30.429	1300	1300	51564.1	39848	39848	39848	0	0	0	0	4	0	1	1	2	0	0	0	0	0	3	1	2	2	0	0	0	0	0	0	4	1	1	2	0	0	0	0
690	nat_for	2	nat_for	1	nat_for	2	nat_for	3	685465	5915576	21.2211	1786.76	1786.76	47654.5	44661.6	44661.6	44661.6	3	1	0	0	3	0	0	1	0	0	0	1	0	0	4	1	2	0	0	0	0	0	0	0	4	1	3	0	0	0	0	0
691	agr_liv	1	pine	2	pine	1	euca	2	688462	5915584	35.6485	3020.76	2219.23	46665.3	46543.1	46543.1	45442.8	2	1	0	0	4	0	0	1	0	0	0	1	0	0	4	1	1	0	1	0	0	0	0	0	5	1	2	0	0	0	0	0
692	nat_for	1	nat_for	1	nat_for	1	pine	3	691461	5915575	20.5284	1274.75	412.311	45851.4	48537.2	45851.4	42937.7	4	0	0	0	2	0	1	1	0	0	1	0	0	0	2	2	2	0	1	0	0	1	0	0	1	2	4	0	0	0	0	0
693	agr_liv	3	nat_for	1	deg-shrub	1	euca	2	694457	5915574	19.6234	316.228	316.228	45222.3	50630.6	45222.3	40500	3	0	0	0	2	0	1	0	0	0	2	0	0	0	2	1	0	0	1	0	0	0	0	0	2	1	3	0	0	0	0	0
694	agr_liv	3	agr_liv	1	pine	1	mixed	2	694459	5912582	21.718	1415.98	111.803	42273.5	48574.3	42273.5	42283.1	2	0	0	0	3	0	0	0	0	0	1	0	0	0	3	0	1	0	0	0	1	1	0	0	3	0	0	0	0	0	0	0
695	agr_liv	2	nat_for	1	nat_for	2	mixed	3	691455	5912589	13.2532	3541.89	250	42945.9	46388.1	42945.9	42958.8	3	0	0	0	5	0	0	0	0	0	3	0	0	0	2	1	2	0	0	0	2	1	0	0	2	1	2	0	0	0	0	0
696	nat_for	2	other	3	other	3	other	3	688460	5912576	22.2498	3500.36	873.212	43813.8	44297.4	43813.8	43829.9	3	0	0	0	5	0	0	0	0	0	1	0	0	0	5	0	2	0	0	0	1	0	1	0	5	0	1	0	0	0	0	0
697	agr_liv	2	nat_for	1	nat_for	1	mixed	3	685462	5912576	16.2146	502.494	502.494	44865.9	42316.2	42316.2	42316.2	1	0	0	0	7	0	0	0	0	0	1	0	0	0	5	1	1	0	0	0	1	0	2	0	3	1	1	0	0	0	0	0
698	nat_for	2	agr_liv	2	agr_liv	3	euca	3	688463	5909573	11.6001	3800	1390.14	40983.6	42145.7	40983.6	41000.7	2	0	0	0	6	0	0	0	0	0	1	0	0	0	5	1	1	0	0	0	0	0	1	0	5	1	1	0	0	0	0	0
699	nat_for	2	pine	1	nat_for	2	pine	3	691460	5909575	28.0892	4143.67	2516.45	40054.4	44338	40054.4	40068.2	2	0	0	0	5	0	0	0	0	0	4	0	0	0	2	1	0	0	0	0	2	0	0	0	2	1	2	0	0	0	0	0
700	nat_for	2	agr_liv	2	agr_liv	2	pine	3	694459	5909577	3.95166	4087.18	2956.77	39332.6	46620.4	39332.6	39342.9	2	0	0	0	2	0	0	0	0	0	2	0	0	0	1	0	1	0	0	0	0	0	0	0	3	0	1	0	0	0	0	0
701	nat_for	2	agr_liv	1	nat_for	2	mixed	3	691463	5906574	22.0906	1253	1253	37180	42401.2	37180	37194.9	0	0	0	0	6	0	0	0	0	0	3	0	0	0	1	0	2	0	0	0	2	1	0	0	1	0	2	0	0	0	0	0
702	nat_for	2	nat_for	1	pine	2	pine	3	688458	5906576	24.8642	1030.78	1030.78	38179.2	40103.1	38179.2	38197.6	1	0	0	0	7	0	0	0	0	0	4	0	0	0	2	0	2	0	0	0	2	1	1	0	3	0	1	0	0	0	1	0
703	nat_for	2	nat_for	1	nat_for	1	nat_for	3	685461	5906574	34.7676	632.456	632.456	39382.1	37903.3	37903.3	37903.3	2	0	0	0	5	0	0	1	0	0	2	0	0	0	3	1	1	0	1	0	4	0	2	0	0	0	2	0	0	0	3	0
704	nat_for	2	nat_for	1	euca	2	euca	3	685455	5909577	17.1382	800	180.278	42106.4	40058.2	40058.2	40058.2	2	0	0	0	6	0	0	0	0	0	1	0	0	0	5	2	0	0	0	0	2	0	1	0	3	1	1	0	0	0	1	0
705	pine	3	unk_harv	2	agr_liv	2	agr_liv	3	682456	5903576	6.93751	111.803	111.803	38187.1	33661	33661	33661	3	1	0	0	1	1	0	0	2	0	1	0	0	0	2	1	2	2	0	0	2	0	1	0	1	0	2	2	0	0	2	0
706	agr_liv	3	agr_liv	2	agr_liv	3	agr_liv	3	685458	5903573	5.6269	141.421	141.421	36700.9	35870	35870	35870	2	2	0	0	3	0	0	1	0	0	0	0	0	0	2	1	4	0	1	0	2	0	1	0	1	0	4	0	0	0	2	0
707	nat_for	2	pine	2	pine	2	pine	3	688460	5903576	24.6322	1650	1650	35407	38187.2	35407	35426.8	2	1	0	0	5	0	0	0	0	0	4	0	0	0	2	0	2	0	0	0	2	1	1	0	2	0	2	0	0	0	1	0
708	nat_for	3	agr_liv	2	deg-shrub	2	euca	3	691448	5903587	27.8462	1250	1250	34343.3	40553.1	34343.3	34343.3	0	1	0	0	4	0	0	0	0	0	2	0	0	0	1	0	2	0	0	0	1	0	0	0	1	0	3	0	0	0	0	0
709	nat_for	3	agr_liv	2	agr_liv	2	pine	3	691457	5900585	28.3978	1700	934.077	31501.6	38934	31501.6	31519.2	0	1	0	0	3	0	0	0	0	0	1	0	0	0	1	0	2	0	0	0	0	1	0	0	1	0	2	0	0	0	0	0
710	deg-shrub	3	pine	2	pine	2	pine	3	688460	5900575	33.6712	500	500	32675	36417.9	32675	32696.5	2	0	0	0	4	0	0	1	0	0	3	0	0	0	1	0	3	0	0	0	2	1	1	0	1	0	2	0	0	0	1	0
711	agr_liv	3	pine	1	euca	2	euca	3	685461	5900573	11.5999	380.789	380.789	34072.8	33980.3	33980.3	33980.3	1	2	0	0	2	0	0	3	0	0	1	0	0	0	1	0	5	0	1	0	2	0	0	0	1	0	5	0	0	0	2	0
712	deg-shrub	3	pine	2	pine	3	pine	3	682452	5900575	14.7217	1486.61	1486.61	35668.6	31639.5	31639.5	31639.5	2	0	0	0	0	1	0	3	2	0	1	0	0	0	1	0	3	2	1	0	2	0	1	0	0	0	3	2	0	0	2	0
713	pine	2	pine	2	pine	3	pine	3	682460	5897574	5.56945	141.421	141.421	33230.3	29783.6	29783.6	29783.6	3	1	0	0	0	0	0	1	3	0	2	0	0	0	0	0	3	3	0	0	1	0	1	0	0	0	3	3	0	0	1	0
714	pine	3	pine	1	pine	3	pine	3	685460	5897574	12.5825	380.789	380.789	31511.1	32259.3	31511.1	31538.2	4	2	0	0	1	0	0	1	0	0	3	0	0	0	1	0	4	0	0	0	1	0	1	0	1	0	4	0	1	0	1	0
715	nat_for	3	nat_for	1	nat_for	2	nat_for	3	688453	5897579	45.1324	70.7107	70.7107	29994.2	34817.5	29994.2	30017.7	3	1	0	0	1	0	0	1	0	0	3	0	0	0	0	0	3	0	0	0	1	0	1	0	0	0	3	0	1	0	0	0
716	agr_liv	2	agr_liv	2	unk_harv	1	other	2	688461	5894572	17.7269	1632.48	636.396	27379.8	33410.5	27379.8	27405.5	2	0	0	0	1	0	0	1	0	0	2	0	0	0	1	0	1	0	0	0	1	0	0	0	1	0	2	0	0	0	1	0
717	agr_liv	3	agr_liv	2	pine	1	euca	3	685461	5894574	5.27379	2302.17	100	29033.6	30735.3	29033.6	29063	4	0	0	0	1	0	0	2	0	0	4	0	0	0	1	0	2	0	0	0	3	0	0	0	1	0	2	0	1	0	3	0
718	agr_liv	3	agr_liv	3	agr_liv	3	agr_liv	3	682462	5894577	0.46252	474.342	474.342	30891	28125.8	28125.8	28125.8	3	0	0	0	0	0	0	2	3	0	3	0	0	0	0	0	2	3	0	0	2	0	0	0	0	0	3	3	0	0	2	0
719	river	3	river	3	river	3	river	3	679460	5894577	0	900	900	32917.4	25602	25602	25602	2	2	0	0	1	0	0	1	2	0	2	2	0	0	0	0	2	2	0	0	2	1	0	0	0	0	2	2	1	0	2	1
720	deg-shrub	3	deg-shrub	2	pine	3	euca	3	676457	5894577	23.2405	1965.96	1965.96	35083.5	23191.8	23191.8	23191.8	0	1	0	0	3	0	0	1	3	0	0	1	0	0	1	0	3	3	0	0	0	1	1	0	0	0	2	3	1	0	0	1
721	river	3	river	3	river	3	river	3	679461	5900571	13.0324	282.843	282.843	37437.3	29418.7	29418.7	29418.7	1	2	0	0	0	1	0	3	1	0	0	0	0	0	2	0	4	1	1	0	1	1	1	0	0	0	4	1	0	0	1	1
722	pine	2	pine	3	pine	3	pine	3	676459	5900578	42.3442	269.258	269.258	39355.5	27347	27347	27347	1	1	0	0	3	1	0	0	2	0	0	0	0	0	4	0	2	2	0	0	0	1	2	0	1	0	2	2	0	0	0	1
723	nat_for	2	nat_for	1	nat_for	2	nat_for	3	673461	5900576	20.4812	1382.93	1382.93	41402.3	25461	25461	25461	1	1	1	0	4	0	0	1	0	0	0	0	0	0	2	0	6	0	0	0	0	1	3	0	0	0	3	0	1	0	0	1
724	nat_for	3	pine	2	unk_harv	3	euca	3	670461	5900574	54.4298	2220.92	2220.92	43559.8	23804.6	23804.6	23804.6	1	0	1	0	4	0	0	2	0	0	1	1	0	0	2	0	4	0	0	0	1	1	2	0	1	0	3	0	0	0	1	1
725	nat_for	2	pine	1	pine	3	unk_harv	3	670462	5897573	7.06037	450	450	41586.7	21275.8	21275.8	21275.8	0	0	0	0	3	0	0	5	0	0	0	1	0	0	1	0	5	0	1	0	0	1	2	0	2	0	2	0	1	0	0	1
726	nat_for	2	pine	1	pine	1	pine	3	673462	5897574	38.0214	602.08	602.08	39321.1	23114.1	23114.1	23114.1	0	2	0	0	3	0	0	3	0	0	0	1	0	0	1	0	6	0	0	0	0	1	2	0	1	0	3	0	1	0	0	1
727	deg-shrub	2	pine	2	deg-shrub	2	deg-shrub	2	676459	5897580	31.4515	1950	1950	37159.8	25176.6	25176.6	25176.6	0	1	0	0	2	0	0	2	3	0	0	1	0	0	1	0	3	3	0	0	0	0	1	0	1	0	3	3	0	0	0	0
728	river	3	river	3	river	3	river	3	679457	5897575	0	111.803	111.803	35122	27412.8	27412.8	27412.8	1	3	0	0	0	0	0	2	2	0	1	1	0	0	0	0	4	2	0	0	1	1	0	0	0	0	4	2	0	0	1	1
729	pine	2	pine	1	euca	3	pine	2	673462	5894578	23.9527	3203.51	3203.51	37365.1	20934.7	20934.7	20934.7	0	3	0	0	4	0	0	1	0	0	0	2	0	0	1	0	4	0	1	0	0	1	1	0	0	0	5	0	1	0	0	1
730	pine	2	pine	2	euca	3	euca	3	670462	5894573	17.7277	2906.89	2906.89	39742.3	18885.4	18885.4	18885.4	0	1	0	0	3	0	0	4	0	0	0	0	0	0	1	0	5	0	2	0	0	0	1	0	1	0	6	0	0	0	0	0
731	deg-shrub	3	unk_harv	2	pine	3	pine	3	670462	5891573	19.0149	100	100	38045.4	16693.1	16693.1	16693.1	0	2	0	0	2	0	0	4	0	0	1	1	0	0	2	0	3	0	1	0	0	0	2	0	2	0	3	0	1	0	0	0
732	nat_for	3	nat_for	2	pine	3	euca	3	673462	5891572	16.9381	250	250	35554.9	18980.5	18980.5	18980.5	0	4	0	0	2	0	0	2	0	0	1	3	0	0	1	0	2	0	1	0	0	0	2	0	1	0	3	0	2	0	0	0
733	nat_for	2	deg-shrub	2	unk_harv	2	euca	3	676458	5891571	39.1272	2079.66	2079.66	33148.9	21444.3	21444.3	21444.3	0	2	0	0	2	0	0	1	3	0	0	2	0	0	2	0	1	3	0	0	0	0	1	0	1	0	3	3	0	0	0	0
734	river	3	river	3	river	3	river	3	679458	5891582	0	728.011	728.011	30847.2	24030.4	24030.4	24030.4	2	1	0	0	2	1	0	0	2	0	3	2	0	0	1	0	0	2	0	0	3	0	0	0	1	0	1	2	1	0	3	0
735	agr_liv	3	agr_liv	3	agr_liv	2	agr_liv	3	682464	5891573	14.5166	427.2	427.2	28674.9	26703.2	26703.2	26703.2	3	0	0	0	0	2	0	0	3	0	4	1	0	0	0	0	0	3	0	0	3	0	0	0	1	0	1	3	0	0	3	1
736	agr_liv	2	agr_liv	2	agr_liv	2	agr_liv	2	685457	5891578	25.0838	2939.81	728.011	26663.7	29439.1	26663.7	26695.7	4	0	0	0	0	2	0	0	0	0	5	1	0	0	0	0	0	0	0	0	3	0	0	0	1	0	1	0	1	0	3	1
737	ND	0	deg-shrub	1	nat_for	1	deg-shrub	3	685460	5888572	10.9644	763.217	559.017	24432.6	28401.8	24432.6	24467.5	2	0	0	0	0	1	0	0	1	0	3	0	0	0	0	0	0	1	0	0	3	0	0	0	0	0	0	1	0	0	3	0
738	ND	0	agr_liv	2	agr_liv	2	agr_liv	3	682462	5888574	7.23934	636.396	636.396	26613	25555	25555	25555	2	1	0	0	0	1	0	0	3	0	3	1	0	0	0	0	0	3	0	0	3	0	0	0	1	0	0	3	0	0	3	1
739	river	3	river	3	river	3	river	3	679462	5888572	13.6026	100	100	28940.5	22747.7	22747.7	22747.7	1	1	0	0	3	1	0	0	2	0	3	1	1	0	1	0	0	2	0	0	3	0	1	0	1	0	0	2	1	0	3	0
740	nat_for	3	nat_for	3	nat_for	3	nat_for	3	676462	5888575	19.4526	1000	1000	31382.4	19996.5	19996.5	19996.5	0	3	0	0	3	0	0	0	2	0	1	3	1	0	1	0	0	2	0	0	1	0	1	0	0	0	2	2	2	0	1	0
741	deg-shrub	3	deg-shrub	2	pine	3	euca	3	673458	5888572	24.1315	715.891	715.891	33913.9	17328	17328	17328	0	3	0	0	5	0	0	0	0	0	1	3	1	0	2	0	0	0	1	0	0	0	2	0	1	0	2	0	3	0	0	0
742	deg-shrub	3	agr_liv	1	unk_harv	3	pine	3	670461	5888573	21.2211	250	2554.41	36516.5	14787.2	14787.2	14787.2	0	3	0	0	4	0	0	1	0	0	0	3	0	0	3	0	1	0	1	0	0	0	1	0	1	0	5	0	1	0	0	0
743	nat_for	3	deg-shrub	1	euca	3	euca	3	670456	5885571	22.3792	304.138	3971.46	35177.4	13291.4	13291.4	13291.4	0	3	0	0	4	1	0	0	0	0	1	3	0	0	3	0	1	0	0	0	0	0	0	0	2	0	3	0	3	0	0	0
744	nat_for	3	nat_for	1	pine	3	pine	3	667459	5885570	9.53533	2015.56	4812.74	37930.9	10633	10633	10633	1	3	0	0	3	1	0	0	0	0	2	2	0	0	2	0	2	0	0	0	1	0	2	0	2	0	2	0	1	0	1	0
745	deg-shrub	2	pine	2	pine	3	pine	3	664461	5885579	29.4433	2462.21	2462.21	40719.2	8213.4	8213.4	8213.4	2	1	0	0	3	1	0	0	0	0	2	1	0	0	2	0	2	0	0	0	2	0	2	0	1	0	2	0	0	0	2	0
746	nat_for	1	pine	2	euca	3	euca	3	661459	5885574	36.0691	150	150	43535.6	6313.48	6313.48	6313.48	2	2	0	0	0	0	0	1	0	0	2	1	0	0	0	0	2	0	0	0	2	0	1	0	0	0	2	0	0	0	2	0
747	pine	3	pine	3	pine	3	pine	3	658456	5882577	7.07534	1030.78	1030.78	45526.4	2502	2502	2502	2	1	0	0	1	0	0	1	0	0	2	0	0	0	0	0	1	0	2	0	1	0	2	0	0	0	2	0	0	0	1	0
748	agr_liv	3	agr_liv	3	agr_liv	3	agr_liv	3	661458	5882572	10.2175	1543.53	1543.53	42630.4	3982.46	3982.46	3982.46	1	3	0	0	2	0	0	1	0	0	1	1	0	0	1	0	3	0	1	0	0	0	3	0	0	0	3	0	1	0	0	0
749	deg-shrub	2	deg-shrub	2	euca	2	euca	3	664460	5882572	39.3825	3924.6	3924.6	39749.9	6592.42	6592.42	6592.42	1	2	0	0	3	2	0	0	0	0	1	0	0	0	2	0	3	0	2	0	1	0	2	0	0	0	4	0	1	0	1	0
750	ND	0	pine	3	pine	1	pine	3	667460	5882575	41.7443	1650	3856.49	36888.4	9437.16	9437.16	9437.16	0	2	0	0	5	1	0	0	0	0	0	2	0	0	4	0	1	0	1	0	0	0	2	0	1	0	4	0	1	0	0	0
751	nat_for	3	nat_for	1	nat_for	1	nat_for	3	670460	5882575	14.7507	838.153	1171.54	34050.7	12355.6	12355.6	12355.6	0	2	0	0	4	2	0	0	0	0	0	3	0	0	2	0	2	0	1	0	0	0	1	0	0	0	5	0	2	0	0	0
752	nat_for	3	deg-shrub	2	unk_harv	2	pine	3	673462	5882575	55.6013	1364.73	1364.73	31243.4	15305.6	15305.6	15305.6	0	3	0	0	4	0	1	0	0	0	1	2	1	0	2	1	1	0	0	0	0	0	2	0	1	1	3	0	1	0	0	0
753	deg-shrub	3	deg-shrub	1	unk_harv	3	euca	3	673461	5885573	32.0885	2055.48	2055.48	32467.7	16070.5	16070.5	16070.5	0	2	0	0	5	0	1	0	0	0	1	3	1	0	2	1	0	0	0	0	0	0	2	0	2	1	1	0	2	0	0	0
754	nat_for	3	euca	1	euca	3	euca	3	676458	5885573	50.4232	750	750	29813.6	18917.2	18917.2	18917.2	1	3	0	0	2	0	1	0	1	0	2	3	0	0	1	1	0	1	0	0	2	0	0	0	1	1	1	1	2	0	2	0
755	deg-shrub	2	agr_liv	2	agr_liv	2	agr_liv	3	679460	5885582	9.15788	657.647	50	27231.5	21805	21805	21805	1	0	0	0	2	2	1	0	2	0	3	0	1	0	1	1	0	2	0	0	3	0	1	0	1	1	0	2	0	0	3	0
756	agr_liv	3	agr_liv	3	agr_liv	3	agr_liv	3	679465	5882571	19.1495	50	50	25759.5	21247.6	21247.6	21247.6	0	2	0	0	2	1	1	0	1	0	3	0	1	0	1	1	0	1	0	0	2	0	1	0	1	1	1	1	0	0	2	0
757	other	3	other	3	other	3	other	3	676460	5882576	8.49043	873.212	873.212	28475.5	18271.8	18271.8	18271.8	1	4	0	0	3	0	0	0	0	0	3	2	1	0	1	0	1	0	0	0	2	0	1	0	1	0	2	0	2	0	2	0
758	pine	3	unk_harv	1	pine	3	unk_harv	3	655463	5879573	5.56924	2445.91	2445.91	47811.6	2885.31	2885.31	2942.79	4	0	0	0	0	0	0	1	0	0	4	0	0	0	0	0	1	0	0	0	3	0	0	0	0	0	2	0	0	0	3	0
759	agr_liv	2	agr_liv	1	pine	2	pine	3	658457	5879570	3.27067	206.155	206.155	44862.6	460.977	460.977	509.902	3	1	0	0	1	0	0	2	0	0	3	0	0	0	1	0	1	0	2	0	3	0	1	0	0	0	3	0	0	0	3	0
760	deg-shrub	2	unk_harv	1	euca	2	euca	3	661459	5879577	11.7006	2884.87	2884.87	41920.8	3132.49	3132.49	3140.06	3	1	0	0	2	1	0	1	0	0	3	1	0	0	3	0	1	0	0	0	2	1	1	0	0	0	3	0	1	0	2	0
761	nat_for	2	nat_for	2	unk_harv	2	pine	3	664460	5879571	28.3983	4527.69	4527.69	38987.9	6116.58	6116.58	6120.46	1	2	0	0	1	4	0	0	0	0	1	1	0	0	2	0	2	0	2	0	1	1	3	0	0	0	3	0	0	0	1	0
762	ND	0	unk_harv	2	pine	2	pine	3	667446	5879587	33.8787	3079.37	4317.7	36114.5	9061.18	9061.18	9113.73	0	1	0	0	4	3	0	0	0	0	0	1	0	0	5	0	2	0	0	0	0	1	2	0	1	0	3	0	1	0	0	0
763	nat_for	3	nat_for	1	pine	3	pine	3	670457	5879573	20.6527	1553.22	1909.19	33158	12108.4	12108.4	12110.3	0	1	0	0	3	3	0	1	0	0	0	1	0	0	2	0	4	0	1	0	0	0	1	0	1	0	5	0	1	0	0	0
764	deg-shrub	3	pine	1	pine	1	pine	3	673459	5879573	45.1105	1051.19	1051.19	30268	15106.7	15106.7	15108.3	0	1	0	0	5	0	1	1	0	0	1	1	0	0	4	1	1	0	0	0	0	0	0	0	2	1	4	0	1	0	0	0
765	deg-shrub	3	agr_liv	1	pine	2	euca	3	676461	5879579	22.6814	460.977	460.977	27401.7	18105.6	18105.6	18106.9	2	1	0	0	3	0	1	1	0	0	2	1	0	0	2	1	2	0	0	0	1	1	0	0	2	1	2	0	1	0	1	0
766	nat_for	3	nat_for	1	nat_for	2	nat_for	3	679461	5879573	29.4406	304.138	304.138	24567.3	21104.8	21104.8	21105.9	2	1	0	0	1	1	1	0	0	0	4	0	0	0	1	1	0	0	0	0	2	1	0	0	1	1	1	0	0	0	2	0
767	agr_liv	2	agr_liv	2	deg-shrub	3	nat_for	3	679454	5876575	25.5405	672.681	650	23697.1	21380.2	21380.2	21388.3	0	3	0	0	2	0	0	0	0	0	1	2	0	0	2	0	0	0	0	0	0	2	0	0	2	0	1	0	0	0	0	0
768	nat_for	3	nat_for	2	nat_for	2	nat_for	3	676461	5876573	36.8292	1784.66	1732.77	26624.3	18425.9	18425.9	18435.3	1	4	0	0	1	0	1	1	0	0	2	2	0	0	1	1	2	0	0	0	0	3	0	0	1	1	3	0	0	0	0	0
769	pine	2	pine	1	pine	2	pine	3	673457	5876580	31.6427	570.088	570.088	29566.1	15489.1	15489.1	15500.3	0	3	0	0	4	0	1	0	0	0	1	1	0	0	3	1	1	0	1	0	0	1	0	0	1	1	5	0	0	0	0	0
770	nat_for	3	nat_for	2	pine	2	pine	3	670460	5876576	41.7434	3553.17	3553.17	32518.5	12582.2	12582.2	12596	0	1	0	0	2	2	1	2	0	0	0	0	0	0	1	1	4	0	2	0	0	0	1	0	0	1	6	0	0	0	0	0
771	ND	0	pine	3	euca	2	euca	3	667463	5876573	40.3347	5059.64	4310.45	35478.9	9732.03	9732.03	9749.87	0	0	0	0	4	2	0	2	0	0	0	0	0	0	4	0	2	0	2	0	0	1	0	0	0	0	6	0	1	0	0	0
772	ND	0	nat_for	2	deg-shrub	1	mixed	2	664461	5876578	37.467	2408.32	2408.32	38445.4	7008.03	7008.03	7032.78	1	1	0	0	2	2	0	2	0	0	1	0	0	0	2	0	3	0	2	0	1	0	2	0	0	0	4	0	1	0	1	0
773	nat_for	1	nat_for	1	pine	2	pine	3	661461	5876573	48.1937	316.228	316.228	41416.8	4638.16	4638.16	4675.47	3	1	0	0	1	1	0	2	0	0	3	0	1	0	2	0	1	0	1	0	2	1	1	0	1	0	2	0	1	0	2	0
774	agr_liv	2	agr_liv	3	agr_liv	3	agr_liv	3	658459	5876580	7.45763	320.156	320.156	44392	3451.45	3451.45	3501.43	4	1	0	0	1	0	0	2	0	0	4	0	1	0	1	0	0	0	2	0	3	0	1	0	1	0	3	0	0	0	3	0
775	agr_liv	3	agr_liv	3	agr_liv	3	agr_liv	3	655457	5876575	4.16269	300	300	47370.4	4474.93	4474.93	4545.33	5	0	0	0	0	0	0	2	0	0	5	0	1	0	0	0	0	0	1	0	4	0	0	0	1	0	2	0	0	0	3	0
776	agr_liv	3	agr_liv	3	agr_liv	3	agr_liv	3	652460	5876575	3.52258	180.278	180.278	50351.3	6791.54	6791.54	6860.03	4	0	0	0	0	0	0	1	0	1	4	0	0	0	0	0	0	0	1	1	4	0	0	0	0	0	1	0	0	1	3	0
777	urban	3	urban	3	urban	3	urban	3	649462	5876575	2.31261	0	0	53334.3	9498.68	9498.68	9563.47	5	0	0	0	0	0	0	0	0	0	5	0	0	0	0	0	0	0	0	0	4	0	0	0	0	0	1	0	0	0	3	0
778	agr_liv	3	agr_liv	3	agr_liv	3	agr_liv	3	646460	5876573	5.41351	100	100	56319.2	12342	12342	12404	2	0	0	0	0	2	0	0	0	1	3	0	0	0	1	0	0	0	0	1	2	0	1	0	0	0	1	0	0	1	2	0
779	ND	0	agr_liv	3	agr_liv	3	agr_liv	3	643463	5876572	4.13676	300	300	59305.6	15245.5	15245.5	15305.6	2	0	0	0	1	2	0	0	0	0	3	0	0	0	2	0	0	0	0	0	1	0	1	0	2	0	1	0	0	0	1	0
780	nat_for	1	agr_liv	1	nat_for	1	nat_for	3	640463	5876578	22.0308	471.699	350	62293.3	18180.3	18180.3	18239	0	0	0	0	0	4	2	0	0	0	1	0	0	0	3	2	0	0	0	0	1	0	1	0	2	2	0	0	0	0	1	0
781	other	3	other	2	other	2	other	3	637461	5876571	2.96145	2869.23	158.114	65282.1	21133.5	21133.5	21191	1	0	0	0	1	3	2	0	0	0	1	1	0	0	2	3	0	0	0	0	0	0	0	0	4	3	0	0	0	0	0	0
782	other	3	other	2	other	3	other	3	634461	5876576	5.62673	2209.07	2209.07	68271.9	24098.2	24098.2	24154.9	1	1	0	0	1	3	2	0	0	0	0	1	0	0	3	4	0	0	0	0	0	0	0	0	2	4	2	0	0	0	0	0
783	nat_for	3	nat_for	2	pine	3	pine	3	631459	5876576	40.0598	350	350	71262.6	27070.7	27070.7	27126.7	3	1	0	0	1	2	1	0	0	0	2	1	0	0	1	3	1	0	0	0	2	0	0	0	1	3	2	0	0	0	1	0
784	agr_liv	2	agr_liv	1	euca	2	pine	2	619460	5876575	52.5952	1274.75	1274.75	83231.9	39002.9	39002.9	39057.1	1	1	0	0	2	0	0	0	0	0	2	0	0	0	2	0	0	0	0	0	0	0	1	0	2	0	1	0	0	0	0	0
785	nat_for	3	deg-shrub	2	nat_for	2	nat_for	3	625463	5882577	39.1257	965.66	874.643	77903.5	32945	32945	32994.8	1	2	0	0	2	0	0	0	0	0	1	1	0	0	3	0	0	0	0	0	1	0	1	0	2	0	1	0	0	0	0	0
786	deg-shrub	3	deg-shrub	3	nat_for	2	unk_harv	3	622461	5882575	14.8297	1141.27	1141.27	80871.8	35937.1	35937.1	35986.9	0	1	0	0	3	0	0	0	0	0	0	1	0	0	3	0	0	0	0	0	0	0	1	0	2	0	1	0	0	0	0	0
787	nat_for	3	nat_for	2	nat_for	2	nat_for	3	625460	5885576	50.7189	250	250	78402.5	33307.2	33307.2	33356.6	0	1	0	0	1	0	0	0	0	0	0	2	0	0	0	0	0	0	0	0	0	0	0	0	2	0	0	0	0	0	0	0
788	agr_liv	1	agr_liv	2	pine	2	pine	3	619461	5873577	27.8899	1151.09	1151.09	83087.6	39381.8	39381.8	39439.3	2	0	0	0	3	0	0	0	0	0	3	0	0	0	2	0	0	0	0	0	0	0	1	0	2	0	2	0	0	0	0	0
789	deg-shrub	3	nat_for	2	pine	3	pine	3	631452	5873581	9.9627	1450.86	1450.86	71094	27613.9	27613.9	27674.2	4	0	0	0	3	0	1	0	0	0	3	1	0	0	2	1	1	0	0	0	3	0	0	0	2	1	2	0	0	0	2	0
790	agr_liv	2	deg-shrub	2	nat_for	2	nat_for	3	634454	5873581	20.3981	854.4	854.4	68095.9	24706.8	24706.8	24768.1	2	1	0	0	1	0	4	0	0	0	2	0	0	0	2	4	0	0	0	0	2	0	0	0	0	4	2	0	0	0	1	0
791	other	3	other	3	other	3	other	3	637461	5873574	1.66772	1059.48	1059.48	65098	21824.9	21824.9	21887.4	3	0	0	0	1	1	3	0	0	0	2	2	0	0	1	3	0	0	0	0	1	1	0	0	3	3	0	0	0	0	1	0
792	ND	0	nat_for	2	nat_for	2	nat_for	3	640458	5873578	40.2306	450	450	62100.3	18979.6	18979.6	19043.6	1	0	0	0	2	2	3	0	0	0	2	1	0	0	2	3	0	0	0	0	1	1	1	0	2	3	0	0	0	0	1	0
793	ND	0	nat_for	2	euca	2	euca	3	643460	5873577	25.6442	996.243	180.278	59102.9	16190.3	16190.3	16256.1	3	0	0	0	3	2	0	0	0	0	4	1	0	0	3	0	0	0	0	0	2	1	0	0	4	0	1	0	0	0	2	0
794	agr_liv	3	agr_liv	2	pine	2	euca	3	646457	5873573	24.9081	0	0	56105.7	13491.7	13491.7	13559.5	3	0	0	0	2	2	0	0	0	1	3	1	0	0	3	0	0	0	0	1	4	0	1	0	2	0	0	0	0	1	3	1
795	agr_liv	3	agr_liv	3	agr_liv	1	agr_liv	3	649463	5873573	2.31261	600	600	53108.9	10951	10951	11020.9	6	0	0	0	1	0	0	0	0	1	4	2	0	0	1	0	0	0	0	1	4	0	0	0	1	0	2	0	0	1	2	1
796	agr_liv	2	agr_liv	3	agr_liv	2	pine	3	652462	5873573	48.6006	2122.5	2122.5	50112.4	8707.76	8707.76	8778.38	6	0	0	0	0	0	0	1	0	1	4	2	0	0	0	0	0	0	1	1	5	0	0	0	0	0	1	0	1	1	4	1
797	agr_liv	3	agr_liv	3	agr_liv	2	agr_liv	3	655461	5873574	16.0558	50	50	47116.4	7051.6	7051.6	7117.58	5	0	0	0	1	0	0	2	0	0	4	2	1	0	0	0	0	0	1	0	4	0	1	0	1	0	1	0	1	0	3	0
798	pine	1	euca	2	nat_for	2	nat_for	3	658461	5873574	8.19569	452.769	452.769	44120.9	6450.78	6450.78	6500.77	4	0	0	0	3	0	0	1	0	0	4	1	0	0	2	0	0	0	1	0	4	0	1	0	0	0	2	0	1	0	4	0
799	agr_liv	3	agr_liv	3	agr_liv	3	agr_liv	3	661461	5873574	6.29069	200	200	41126.1	7156.29	7156.29	7201.39	1	0	0	0	3	1	0	3	0	0	1	1	1	0	3	0	2	0	0	0	1	1	1	0	1	0	4	0	0	0	1	0
800	pine	2	pine	1	pine	3	pine	3	664458	5873576	26.2364	1140.18	824.621	38132	8877.64	8877.64	8914.03	1	0	0	0	2	2	0	3	0	0	1	0	0	0	3	0	4	0	0	0	1	1	1	0	0	0	5	0	0	0	1	0
801	pine	2	pine	1	pine	2	pine	3	667447	5873589	20.9304	3913.12	1323.82	35188.9	11113.3	11113.3	11183	0	0	0	0	3	2	0	3	0	0	1	0	0	0	2	0	4	0	1	0	0	1	1	0	0	0	6	0	0	0	0	0
802	nat_for	3	unk_harv	1	pine	2	euca	3	670458	5873580	56.0777	4746.05	1500	32147.4	13711.8	13711.8	13735.4	0	0	0	0	3	1	1	3	0	0	1	0	0	0	2	1	4	0	0	0	0	0	1	0	0	1	6	0	0	0	0	0
803	other	3	other	3	other	3	other	3	673456	5873579	20.9418	3118.49	1900	29157.4	16419.9	16419.9	16439.6	0	1	0	0	6	0	0	1	0	0	1	1	0	0	4	0	1	0	1	0	0	1	0	0	2	0	5	0	0	0	0	0
804	deg-shrub	2	deg-shrub	2	deg-shrub	3	mixed	2	676462	5873575	30.2438	3779.55	1323.82	26169.7	19214.9	19214.9	19231.7	2	1	0	0	3	0	1	1	0	0	1	2	0	0	3	1	1	0	0	0	0	2	0	0	2	1	3	0	0	0	0	0
805	deg-shrub	2	deg-shrub	2	deg-shrub	2	euca	3	679463	5873573	19.5146	1250	1250	23185.2	22063.8	22063.8	22078.5	2	1	0	0	2	0	0	0	0	0	1	2	0	0	2	0	0	0	0	0	0	2	0	0	2	0	1	0	0	0	0	0
806	agr_liv	2	deg-shrub	1	pine	2	pine	3	679459	5870575	4.13707	750	750	23054.4	23119.5	23054.4	23105.4	2	2	0	0	1	0	0	0	0	0	0	3	0	0	1	0	1	0	0	0	0	2	0	0	1	0	2	0	0	0	0	0
807	nat_for	2	nat_for	2	nat_for	3	nat_for	3	676461	5870574	48.7825	3242.3	1480.71	26053.9	20418.4	20418.4	20441.6	3	2	0	0	2	0	1	0	0	0	0	4	0	0	1	1	2	0	0	0	0	2	0	0	0	1	5	0	0	0	0	0
808	nat_for	2	nat_for	2	pine	2	pine	3	673460	5870575	37.2884	6084.82	1050	29053.5	17813.3	17813.3	17839.8	1	1	0	0	5	0	1	0	0	0	1	1	0	0	2	1	2	0	1	0	0	1	0	0	1	1	5	0	0	0	0	0
809	nat_for	3	agr_liv	1	pine	2	pine	3	670460	5870573	19.7219	7065.76	1408.01	32053.2	15352.9	15352.9	15383.8	1	0	0	0	4	0	1	2	0	0	0	0	0	0	3	1	3	0	1	0	0	0	0	0	1	1	6	0	0	0	0	0
810	pine	2	pine	1	pine	1	unk_harv	3	667460	5870573	22.9674	4502.5	1471.39	35052.9	13119.2	13119.2	13155.2	1	1	0	0	3	0	0	3	0	0	1	0	0	0	3	0	3	0	1	0	0	0	0	0	1	0	7	0	0	0	0	0
811	pine	1	pine	2	pine	2	pine	3	664463	5870578	71.3779	2423.32	1981.16	38052.7	11247.8	11247.8	11289.8	2	1	0	0	2	0	0	3	0	0	1	0	0	0	4	0	3	0	0	0	1	0	0	0	1	0	6	0	0	0	1	0
812	nat_for	3	nat_for	1	pine	2	pine	3	661459	5870578	7.52918	2666.93	2666.93	41052.5	9945.48	9945.48	9993	1	1	0	0	2	0	1	3	0	0	1	1	1	0	2	1	2	0	0	0	1	0	1	0	1	1	4	0	0	0	1	0
813	nat_for	3	deg-shrub	1	euca	2	pine	2	658462	5870573	22.1327	1890.11	1890.11	44052.3	9450.53	9450.53	9500.53	2	0	0	0	3	0	1	2	0	0	2	0	1	0	3	1	0	0	1	0	2	0	0	0	1	1	3	0	1	0	2	0
814	pine	3	unk_harv	2	unk_harv	3	euca	3	655463	5870575	22.3221	111.803	111.803	47052.2	9870.41	9870.41	9932.77	4	0	0	0	2	0	1	1	0	0	2	2	1	0	2	1	0	0	0	0	2	0	1	0	1	1	3	0	0	0	1	0
815	agr_liv	2	deg-shrub	2	pine	2	mixed	3	652463	5870573	13.4131	50	50	50052	11114.2	11114.2	11183	6	0	0	0	1	0	0	1	0	0	3	1	0	0	2	0	1	0	1	0	4	0	0	0	0	0	3	0	1	0	2	1
816	agr_liv	3	deg-shrub	2	agr_liv	1	deg-shrub	2	649463	5870581	14.7794	1012.42	1012.42	53051.9	12947	12947	13017.7	6	0	0	0	2	0	0	0	0	0	3	1	0	0	3	0	1	0	0	0	3	0	0	0	1	0	4	0	0	0	2	0
817	nat_for	3	nat_for	2	nat_for	2	nat_for	3	646459	5870577	21.9875	939.415	939.415	56051.8	15156.7	15156.7	15226.9	5	0	0	0	2	1	0	0	0	0	3	1	0	0	3	0	1	0	0	0	4	0	1	0	1	0	2	0	0	0	2	2
818	nat_for	3	nat_for	2	nat_for	2	mixed	3	643462	5870574	5.3941	223.607	223.607	59051.7	17601.8	17601.8	17670.9	3	0	0	0	3	2	0	0	0	0	2	1	0	0	4	0	1	0	0	0	2	1	1	0	3	0	1	0	0	0	1	1
819	agr_liv	2	deg-shrub	2	deg-shrub	3	pine	2	640462	5870577	49.3424	538.516	538.516	62051.6	20197.2	20197.2	20264.7	1	0	0	0	3	2	2	0	0	0	2	0	0	0	3	2	1	0	0	0	1	1	1	0	3	2	0	0	0	0	0	1
820	other	3	other	3	other	3	other	3	637462	5870573	1.96222	650	650	65051.6	22891.6	22891.6	22957.8	3	0	0	0	3	1	1	0	0	0	2	2	0	0	2	1	1	0	0	0	1	2	0	0	4	1	0	0	0	0	1	1
821	agr_liv	3	agr_liv	3	agr_liv	3	agr_liv	3	634463	5870575	6.42581	696.419	1662.08	68051.5	25653.9	25653.9	25718.9	2	1	0	0	3	0	2	0	0	0	2	2	0	0	2	2	0	0	0	0	1	1	1	0	2	2	1	0	0	0	0	1
822	agr_liv	3	agr_liv	3	agr_liv	3	nat_for	3	631463	5870573	23.5851	250	250	71051.4	28464.5	28464.5	28528.2	2	1	0	0	5	0	0	0	0	0	1	2	0	0	4	0	1	0	0	0	1	0	1	0	3	0	3	0	0	0	1	1
823	agr_liv	2	agr_liv	2	pine	3	pine	3	619464	5870571	72.4554	776.209	776.209	83051.2	39982.8	39982.8	40043.2	2	0	0	0	3	0	0	0	0	0	2	0	0	0	3	0	0	0	0	0	0	0	0	0	2	0	2	0	1	0	0	0
824	nat_for	3	nat_for	2	unk_harv	3	pine	3	619457	5867574	18.5067	111.803	111.803	83121.6	40796.1	40796.1	40859	4	0	0	0	1	0	0	0	0	0	3	0	0	0	2	0	0	0	0	0	1	0	0	0	1	0	3	0	0	0	1	1
825	other	3	other	3	other	3	other	3	625461	5867575	4.71673	806.226	806.226	77127.2	35130.1	35130.1	35194.6	4	0	0	0	4	0	0	0	0	0	2	1	0	0	5	0	0	0	0	0	1	1	0	0	3	0	3	0	0	0	1	2
826	nat_for	2	deg-shrub	2	euca	2	euca	3	631458	5867575	4.82874	141.421	141.421	71133.7	29596	29596	29662.4	3	0	0	0	5	0	0	0	0	0	2	1	0	0	5	0	0	0	0	0	2	2	0	0	3	0	1	0	0	0	1	2
827	nat_for	2	nat_for	1	nat_for	2	deg-shrub	3	634460	5867575	21.2253	2630.59	502.494	68137.4	26904	26904	26971.5	3	0	0	0	4	0	1	0	0	0	4	1	0	0	2	1	0	0	0	0	2	2	1	0	2	1	0	0	0	0	1	0
828	nat_for	1	agr_liv	1	deg-shrub	2	nat_for	3	637463	5867573	5.39366	636.396	1096.59	65141.4	24284.3	24284.3	24352.8	4	0	0	0	3	0	1	0	0	0	3	1	0	0	2	1	1	0	0	0	1	1	0	0	5	1	0	0	0	0	1	1
829	nat_for	2	pine	2	nat_for	2	euca	3	640460	5867575	13.4685	1070.05	1070.05	62145.8	21762.9	21762.9	21832.5	4	0	0	0	2	0	1	1	0	0	4	2	0	0	1	1	0	0	0	0	1	2	0	0	3	1	1	0	0	0	0	1
830	agr_liv	2	agr_liv	2	agr_liv	2	deg-shrub	3	643459	5867573	21.624	360.555	360.555	59150.7	19378.5	19378.5	19448.9	2	0	0	0	4	0	0	2	0	0	1	2	0	0	3	0	1	0	1	0	1	1	0	0	4	0	2	0	0	0	1	0
831	nat_for	1	nat_for	1	agr_liv	2	agr_liv	3	646461	5867574	8.64082	502.494	502.494	56156.1	17187.9	17187.9	17258.6	3	0	0	0	3	0	0	2	0	0	1	2	0	0	3	0	1	0	1	0	2	0	0	0	3	0	3	0	0	0	0	2
832	agr_liv	2	pine	2	pine	2	euca	3	649463	5867574	54.8905	1167.26	1167.26	53162.1	15275	15275	15344.7	3	0	0	0	4	0	0	1	0	0	0	2	1	0	4	0	0	0	1	0	2	0	1	0	2	0	3	0	0	0	1	1
833	agr_liv	2	nat_for	2	pine	3	euca	3	652457	5867577	23.8781	680.074	680.074	50168.8	13755.9	13755.9	13822.4	3	0	0	0	4	0	0	1	0	0	0	2	1	0	3	0	1	0	1	0	1	0	2	0	1	0	3	0	1	0	0	1
834	nat_for	1	nat_for	1	pine	2	unk_harv	3	655463	5867573	24.8639	2200.57	2200.57	47176.3	12772	12772	12832	2	0	0	0	4	0	1	1	0	0	0	3	1	0	2	1	0	0	1	0	0	0	3	0	0	1	2	0	2	0	0	0
835	other	3	other	3	other	3	other	3	658461	5867578	55.2742	3943.67	3943.67	44184.9	12450.4	12450.4	12500.4	0	0	0	0	7	0	0	1	0	0	0	3	0	0	4	0	0	0	1	0	0	0	2	0	0	0	4	0	2	0	0	0
836	nat_for	3	nat_for	2	pine	2	unk_harv	3	661458	5867573	43.0303	5474.03	5474.03	41194.7	12830.1	12830.1	12878.7	0	1	0	0	5	0	1	1	0	0	0	4	0	0	2	1	1	0	0	0	0	0	1	0	0	1	5	0	1	0	0	0
837	deg-shrub	2	nat_for	1	pine	2	euca	3	664454	5867573	11.1385	5326.58	4923.92	38206.1	13864.1	13864.1	13909	1	1	0	0	4	0	0	2	0	0	0	3	0	0	3	0	2	0	0	0	0	0	0	0	1	0	7	0	0	0	0	0
838	agr_liv	2	nat_for	1	nat_for	1	pine	3	667465	5867573	17.4103	6540.07	4334.17	35219.4	15421.2	15421.2	15461.6	0	2	0	0	4	0	0	2	0	0	1	2	0	0	3	0	2	0	0	0	0	0	0	0	0	0	8	0	0	0	0	0
839	nat_for	3	nat_for	2	pine	2	unk_harv	3	670460	5867578	31.5621	7994.53	4334.17	32235.2	17361.2	17361.2	17397.1	1	1	0	0	5	0	0	1	0	0	1	2	0	0	3	0	2	0	0	0	0	0	0	0	1	0	6	0	1	0	0	0
840	nat_for	3	pine	2	pine	3	pine	3	673461	5867576	8.80011	6326.53	4050	29254.1	19570.7	19570.7	19602.6	1	1	0	0	6	0	0	0	0	0	1	2	0	0	4	0	1	0	0	0	0	0	0	0	1	0	6	0	1	0	0	0
841	agr_liv	3	pine	2	pine	3	pine	2	676463	5867573	36.6816	3567.21	1054.75	26277.5	21968.4	21968.4	21996.8	2	2	0	0	4	0	0	0	0	0	0	4	0	0	3	0	1	0	0	0	0	0	0	0	1	0	6	0	1	0	0	0
842	agr_liv	2	deg-shrub	2	pine	3	pine	3	679463	5867573	33.8389	1662.08	1453.44	23306.8	24499.2	23306.8	23363.6	2	2	0	0	1	0	0	0	0	0	0	2	0	0	2	0	1	0	0	0	0	0	0	0	1	0	4	0	0	0	0	0
843	deg-shrub	2	nat_for	2	pine	2	pine	3	679460	5864572	22.9646	2650.47	965.66	23935.4	26151.7	23935.4	23997.1	2	1	0	0	1	0	0	1	0	0	0	4	0	0	0	0	1	0	0	0	0	0	1	0	1	0	3	0	0	0	0	1
844	deg-shrub	2	deg-shrub	2	pine	2	unk_harv	3	676462	5864573	6.87556	4100	0	26836.6	23797.3	23797.3	23829.8	2	1	0	0	4	0	0	1	0	0	0	5	0	0	1	0	2	0	0	0	0	0	1	0	1	0	5	0	1	0	0	1
845	nat_for	3	deg-shrub	2	unk_harv	3	pine	3	673460	5864579	10.2173	4419.56	1844.59	29757.4	21603.5	21603.5	21639.3	1	1	0	0	6	0	0	0	0	0	0	3	0	0	3	0	2	0	0	0	0	0	1	0	0	0	7	0	0	0	0	0
846	nat_for	3	nat_for	2	pine	2	pine	3	670462	5864573	32.8423	5168.41	4658.59	32692.6	19624.3	19624.3	19663.7	1	1	0	0	5	1	0	0	0	0	0	3	0	0	4	0	1	0	0	0	0	0	0	0	1	0	6	0	1	0	0	0
847	deg-shrub	3	deg-shrub	2	pine	2	euca	3	667457	5864571	9.53533	4609.77	4609.77	35638.5	17930.8	17930.8	17973.9	1	1	0	0	5	1	0	0	0	0	0	1	0	0	7	0	0	0	0	0	0	0	0	0	1	0	7	0	0	0	0	0
848	nat_for	3	deg-shrub	2	pine	3	euca	3	664450	5864582	14.2477	4698.14	4698.14	38592.8	16610.6	16610.6	16657.1	1	2	0	0	4	1	0	0	0	0	0	2	0	0	6	0	0	0	0	0	0	0	0	0	2	0	6	0	0	0	0	0
849	nat_for	1	deg-shrub	1	pine	3	unk_harv	3	661462	5864573	37.5913	6258.79	6258.79	41553.6	15757.9	15757.9	15807	0	2	0	0	5	0	1	0	0	0	0	2	0	0	5	1	0	0	0	0	0	0	0	0	1	1	5	0	1	0	0	0
850	nat_for	2	deg-shrub	2	unk_harv	3	pine	3	658461	5864583	50.2632	6320.01	6320.01	44519.7	15450.3	15450.3	15500.3	0	1	0	0	6	0	1	0	0	0	0	1	0	0	6	1	0	0	0	0	0	0	1	0	1	1	5	0	0	0	0	0
851	nat_for	3	nat_for	2	euca	2	euca	3	655461	5864573	34.1034	4702.39	4702.39	47490.1	15710.7	15710.7	15769	1	1	0	0	5	0	1	0	0	0	0	1	1	0	4	1	0	0	1	0	0	0	1	0	0	1	5	0	1	0	0	0
852	nat_for	3	euca	1	euca	2	euca	3	652461	5864575	3.36712	2941.51	2941.51	50463.9	16520.4	16520.4	16584.9	2	0	0	0	6	0	0	0	0	0	0	0	0	0	5	0	2	0	1	0	0	0	1	0	1	0	6	0	0	0	0	0
853	nat_for	2	nat_for	2	nat_for	2	nat_for	3	649464	5864571	12.7009	650	650	53440.7	17805.2	17805.2	17873.4	2	0	0	0	4	0	0	2	0	0	0	0	1	0	2	0	3	0	2	0	1	0	1	0	0	0	5	0	1	0	1	0
854	pine	3	unk_harv	1	pine	3	pine	3	646459	5864580	27.8948	50	50	56419.9	19471.1	19471.1	19541.2	2	0	0	0	4	0	0	2	0	0	1	1	0	0	3	0	3	0	0	0	2	0	0	0	1	0	4	0	1	0	1	1
855	pine	1	deg-shrub	1	pine	3	pine	3	643457	5864576	14.6268	1450	1450	59401.2	21429.5	21429.5	21500.2	2	0	0	0	4	0	0	2	0	0	2	0	0	0	3	0	2	0	1	0	2	0	0	0	3	0	2	0	1	0	1	1
856	agr_liv	2	agr_liv	2	nat_for	1	unk_harv	3	640460	5864580	37.3739	353.553	353.553	62384.3	23607.7	23607.7	23678.3	3	0	0	0	4	0	0	1	0	0	4	1	0	0	2	0	1	0	0	0	1	2	0	0	3	0	2	0	0	0	0	2
857	agr_liv	3	agr_liv	2	nat_for	2	nat_for	3	637458	5864576	13.7522	1312.44	1312.44	65369	25950.4	25950.4	26020.4	2	1	0	0	5	0	0	0	0	0	3	1	0	0	3	0	1	0	0	0	0	2	1	0	5	0	0	0	0	0	0	2
858	nat_for	2	nat_for	2	nat_for	2	nat_for	3	634456	5864576	7.41482	1320.04	1320.04	68355	28417	28417	28486.1	2	1	0	0	4	0	1	0	0	0	3	2	0	0	2	1	0	0	0	0	0	3	2	0	2	1	0	0	0	0	0	2
859	nat_for	3	nat_for	2	deg-shrub	2	nat_for	3	631461	5864575	10.0063	2562.23	1290.35	71342.2	30977.8	30977.8	31046.1	2	1	0	0	4	0	1	0	0	0	0	3	0	0	3	1	1	0	0	0	0	1	2	0	2	1	2	0	0	0	0	2
860	agr_liv	3	deg-shrub	1	deg-shrub	2	deg-shrub	3	628462	5864572	15.3744	471.699	471.699	74330.4	33611.4	33611.4	33678.8	3	0	0	0	3	0	2	0	0	0	1	2	0	0	2	2	1	0	0	0	1	1	1	0	0	2	3	0	0	0	1	0
861	agr_liv	3	agr_liv	3	agr_liv	3	agr_liv	3	625460	5864575	2.77513	1364.73	1364.73	77319.5	36301.9	36301.9	36368.4	5	0	0	0	1	0	2	0	0	0	1	2	0	0	2	2	1	0	0	0	0	1	0	0	1	2	4	0	0	0	0	2
862	agr_liv	2	agr_liv	3	pine	3	deg-shrub	3	622458	5864575	48.7384	50	50	80309.4	39037.5	39037.5	39103.2	4	0	0	0	1	0	2	0	0	0	2	1	0	0	2	2	0	0	0	0	2	0	0	0	1	2	1	0	1	0	2	0
863	agr_liv	3	agr_liv	2	agr_liv	3	agr_liv	3	619464	5864575	16.108	2055.48	2055.48	83300.1	41809.4	41809.4	41874.3	2	0	0	0	1	0	1	0	0	0	1	0	0	0	2	1	0	0	0	0	0	0	0	0	1	1	1	0	1	0	0	1
864	other	3	other	3	other	3	other	3	622456	5861573	6.73458	1721.92	1721.92	80605.9	40319	40319	40386.4	5	0	0	0	0	0	0	0	0	0	4	1	0	0	0	0	0	0	0	0	3	0	0	0	0	0	2	0	0	0	3	1
865	agr_liv	3	deg-shrub	2	pine	2	pine	3	625458	5861573	9.80093	540.833	540.833	77627.3	37676.6	37676.6	37744.7	6	0	0	0	0	0	1	0	0	0	4	1	0	0	0	1	1	0	0	0	3	1	0	0	0	1	2	0	0	0	2	2
866	agr_liv	2	pine	2	pine	2	pine	3	628460	5861577	18.6441	335.41	335.41	74650.6	35091.7	35091.7	35160.5	6	0	0	0	1	0	1	0	0	0	4	2	0	0	1	1	0	0	0	0	4	2	0	0	0	1	1	0	0	0	2	2
867	other	3	other	3	other	3	other	3	631459	5861576	13.9983	3051.64	3051.64	71675.7	32578	32578	32647.5	4	1	0	0	3	0	0	0	0	0	2	2	0	0	3	0	1	0	0	0	2	2	1	0	1	0	2	0	0	0	0	2
868	deg-shrub	3	deg-shrub	1	euca	3	unk_harv	3	634461	5861574	8.88434	111.803	111.803	68703	30153.4	30153.4	30223.5	3	0	0	0	3	0	1	1	0	0	3	0	0	0	3	1	1	0	0	0	1	2	0	0	2	1	2	0	0	0	0	2
869	agr_liv	2	agr_liv	1	deg-shrub	2	deg-shrub	3	637459	5861574	24.3069	559.017	559.017	65732.8	27841.1	27841.1	27911.6	2	1	0	0	3	0	0	2	0	0	2	1	0	0	3	0	2	0	0	0	0	0	1	0	4	0	3	0	0	0	0	0
870	pine	2	pine	1	unk_harv	1	pine	3	646459	5861574	8.32538	460.977	460.977	56841.1	21927.7	21927.7	21996.8	1	0	0	0	4	0	0	3	0	0	1	1	0	0	2	0	3	0	1	0	0	0	0	0	2	0	6	0	0	0	0	0
871	nat_for	3	pine	2	pine	3	pine	3	649461	5861574	40.2293	1843.91	1843.91	53885.1	20462.8	20462.8	20529.5	0	0	0	0	5	0	0	3	0	0	0	1	1	0	1	0	3	0	2	0	0	0	1	0	1	0	5	0	1	0	0	0
872	nat_for	3	unk_harv	1	pine	3	euca	2	652457	5861571	8.07775	2360.08	2360.08	50934.3	19355.2	19355.2	19418	0	0	0	0	7	0	0	1	0	0	0	1	1	0	3	0	3	0	0	0	0	0	2	0	1	0	5	0	0	0	0	0
873	nat_for	3	nat_for	2	pine	2	euca	3	655462	5861578	23.2917	4565.08	4565.08	47989.6	18668.8	18668.8	18725.9	0	1	0	0	6	0	1	0	0	0	0	2	1	0	2	1	1	0	1	0	0	0	2	0	0	1	4	0	1	0	0	0
874	deg-shrub	2	nat_for	2	pine	3	euca	3	658461	5861575	89.0026	4323.48	4323.48	45052.2	18450.3	18450.3	18500.3	1	0	0	0	6	0	1	0	0	0	0	3	0	0	3	1	1	0	0	0	0	0	1	0	1	1	4	0	1	0	0	0
875	nat_for	3	nat_for	3	nat_for	3	nat_for	3	661462	5861575	38.9551	4601.36	4601.36	42123.7	18708.6	18708.6	18757.9	2	1	0	0	4	0	1	0	0	0	0	5	0	0	2	1	0	0	0	0	0	0	0	0	0	1	6	0	1	0	0	0
876	nat_for	2	nat_for	3	pine	3	euca	3	664461	5861573	14.5155	2018.04	2018.04	39205.9	19432.3	19432.3	19479.7	2	1	0	0	4	1	0	0	0	0	0	5	0	0	3	0	0	0	0	0	0	0	0	0	1	0	7	0	0	0	0	0
877	ND	0	nat_for	2	pine	1	euca	3	667461	5861575	16.3914	1649.24	1649.24	36301.6	20572.1	20572.1	20617	1	2	0	0	5	0	0	0	0	0	0	4	0	0	4	0	0	0	0	0	0	1	0	0	0	0	7	0	0	0	0	0
878	nat_for	2	nat_for	2	pine	2	pine	3	670458	5861577	5.92343	2376.97	2376.97	33414.1	22063.8	22063.8	22105.7	0	2	0	0	5	1	0	0	0	0	0	5	0	0	3	0	0	0	0	0	0	1	0	0	0	0	6	0	1	0	0	0
879	nat_for	2	deg-shrub	2	pine	2	pine	3	673459	5861574	34.0181	1724.09	1644.69	30548.4	23841.4	23841.4	23880.1	1	2	0	0	5	0	0	0	0	0	1	5	0	0	2	0	0	0	0	0	0	1	1	0	0	0	5	0	1	0	0	0
880	nat_for	1	deg-shrub	1	euca	2	euca	2	676462	5861573	17.1196	1208.3	447.214	27711.1	25845.9	25845.9	25881.7	1	2	0	0	3	1	0	1	0	0	2	5	0	0	1	0	0	0	0	0	0	1	0	0	1	0	5	0	1	0	0	1
881	pine	2	deg-shrub	2	nat_for	2	deg-shrub	2	679462	5861574	17.1188	1171.54	1171.54	24911.9	28028.8	24911.9	24977.2	1	2	0	0	1	1	0	0	0	0	2	2	0	0	1	0	0	0	0	0	0	1	1	0	0	0	3	0	0	0	0	0
882	ND	0	agr_liv	1	deg-shrub	2	euca	2	679462	5858574	14.3674	1297.11	1297.11	26197.4	30088.4	26197.4	26265.2	1	1	0	0	1	0	0	1	0	0	1	3	0	0	0	0	0	0	0	0	0	0	1	0	1	0	2	0	0	0	0	1
883	agr_liv	2	agr_liv	1	pine	2	other	2	676462	5858574	11.6459	250	250	28872.2	28066.2	28066.2	28104.4	0	1	0	0	4	1	0	1	0	0	1	5	0	0	1	0	0	0	0	0	0	1	1	0	2	0	3	0	0	0	0	1
884	nat_for	3	deg-shrub	2	pine	3	pine	3	673461	5858573	25.2665	982.344	982.344	31605.5	26231.9	26231.9	26272.8	2	2	0	0	4	0	0	0	0	0	2	4	0	0	2	0	0	0	0	0	0	1	1	0	1	0	5	0	0	0	0	0
885	deg-shrub	3	deg-shrub	2	deg-shrub	2	mixed	2	670457	5858579	25.6906	550	335.41	34383.2	24627.5	24627.5	24671	1	0	0	0	6	1	0	0	0	0	1	2	0	0	5	0	0	0	0	0	0	0	0	0	2	0	6	0	0	0	0	0
886	agr_liv	2	deg-shrub	2	pine	3	pine	3	661462	5858574	24.8422	2524.38	2524.38	42896.4	21672.9	21672.9	21722.3	3	2	0	0	2	0	1	0	0	0	2	1	0	0	4	1	0	0	0	0	0	0	0	0	2	1	5	0	0	0	0	0
887	other	3	other	3	other	3	other	3	658461	5858574	24.2027	1375.68	1375.68	45775.6	21450.2	21450.2	21500.2	2	2	0	0	4	0	0	0	0	0	1	1	0	0	4	0	2	0	0	0	0	0	0	0	2	0	6	0	0	0	0	0
888	nat_for	3	pine	1	pine	2	euca	3	655461	5858574	41.4225	3219.08	3219.08	48669.3	21638.5	21638.5	21694.7	0	3	0	0	4	0	1	0	0	0	0	2	0	0	3	1	1	0	1	0	0	0	1	0	1	1	5	0	0	0	0	0
889	nat_for	2	deg-shrub	2	pine	3	euca	3	652460	5858573	33.4116	1250	1250	51575.2	22233.4	22233.4	22294.8	1	1	0	0	5	0	0	1	0	0	1	1	0	0	1	0	4	0	1	0	0	0	1	0	0	0	7	0	0	0	0	0
890	pine	3	pine	3	pine	3	pine	3	649458	5858573	7.45785	350	350	54491.3	23204	23204	23269.3	1	1	0	0	4	0	1	1	0	0	1	2	0	0	0	0	4	0	1	0	0	0	1	0	0	0	6	0	1	0	0	0
891	nat_for	3	pine	3	pine	3	pine	3	646463	5858573	2.69683	100	100	57416.1	24505.6	24505.6	24573.6	2	0	0	0	3	0	1	2	0	0	3	0	0	0	1	0	4	0	0	0	0	0	0	0	1	0	6	0	1	0	0	0
892	agr_liv	3	agr_liv	2	agr_liv	3	deg-shrub	3	631462	5858574	17.1628	1924.19	1924.19	72132.6	34366	34366	34436.3	4	1	0	0	2	0	1	0	0	0	3	1	0	0	2	1	1	0	0	0	2	1	1	0	1	1	2	0	0	0	1	1
893	agr_liv	3	agr_liv	2	agr_liv	2	pine	3	628460	5858576	7.04515	1200	1200	75089.3	36757.7	36757.7	36827.4	7	0	0	0	0	0	1	0	0	0	4	1	0	0	0	1	2	0	0	0	3	1	0	0	0	1	3	0	0	0	2	2
894	agr_liv	3	agr_liv	3	agr_liv	3	agr_liv	3	625462	5858574	7.19481	873.212	873.212	78049.4	39233	39233	39302.2	5	0	0	0	0	0	1	0	0	0	2	1	0	0	0	1	2	0	0	0	2	0	0	0	0	1	3	0	0	0	1	0
895	agr_liv	3	pine	1	pine	3	euca	3	625462	5855574	10.9644	180.278	180.278	78583.7	40950.3	40950.3	41020.2	5	0	0	0	0	0	0	0	0	0	5	0	0	0	0	0	0	0	0	0	5	0	0	0	0	0	0	0	0	0	4	0
896	agr_liv	3	agr_liv	2	agr_liv	3	agr_liv	3	628460	5855574	13.0897	2452.04	2452.04	75644.6	38585.3	38585.3	38655.7	8	0	0	0	0	0	0	0	0	0	6	0	0	0	0	0	2	0	0	0	5	1	0	0	0	0	2	0	0	0	3	2
897	agr_liv	3	agr_liv	2	deg-shrub	3	deg-shrub	3	631459	5855575	25.4546	1253.99	1253.99	72710.4	36314.3	36314.3	36384.9	5	0	0	0	2	0	0	1	0	0	4	0	0	0	2	0	2	0	0	0	4	0	0	0	1	0	3	0	0	0	2	1
898	other	1	pine	3	pine	3	pine	3	646457	5855577	11.5996	782.624	782.624	58140.4	27170.3	27170.3	27237.1	3	1	0	0	3	0	0	1	0	0	3	1	0	0	0	0	4	0	0	0	0	0	1	0	1	0	6	0	0	0	0	0
899	agr_liv	3	agr_liv	2	pine	3	euca	3	649464	5855571	12.0252	2462.21	2462.21	55254	26002.4	26002.4	26066.5	1	3	0	0	2	0	1	1	0	0	0	3	0	0	1	0	4	0	0	0	0	0	2	0	0	0	6	0	0	0	0	0
900	deg-shrub	2	deg-shrub	2	euca	1	unk_harv	3	652462	5855574	41.7227	1277.69	1277.69	52380.4	25140.1	25140.1	25200.4	2	1	0	0	4	0	0	1	0	0	1	1	0	0	2	0	4	0	0	0	0	0	0	0	0	0	8	0	0	0	0	0
901	nat_for	3	pine	2	pine	3	pine	3	655463	5855572	35.8427	801.561	801.561	49521.8	24615.5	24615.5	24671	0	3	0	0	4	0	1	0	0	0	0	2	0	0	4	1	1	0	0	0	0	0	1	0	1	1	5	0	0	0	0	0
902	agr_liv	3	agr_liv	2	pine	3	pine	3	670460	5855575	14.8938	3550	1308.63	35579.6	27280.3	27280.3	27325.1	1	1	0	0	6	0	0	0	0	0	1	2	0	0	4	0	1	0	0	0	0	1	0	0	2	0	5	0	0	0	0	1
903	nat_for	3	nat_for	2	nat_for	2	pine	3	673462	5855575	40.0598	3802.96	3802.96	32903	28737	28737	28779.5	3	2	0	0	2	0	0	0	0	0	3	3	0	0	0	0	1	0	0	0	0	1	0	0	0	0	6	0	0	0	0	0
904	deg-shrub	3	deg-shrub	2	pine	3	pine	3	676463	5855573	35.1019	3250	3250	30287	30420.6	30287	30355.6	1	0	0	0	3	1	0	0	0	0	3	1	0	0	1	0	0	0	0	0	0	1	0	0	1	0	3	0	0	0	0	0
905	nat_for	3	agr_liv	2	pine	2	pine	3	673462	5852581	20.5295	6645.49	5550.9	34413.7	31329.1	31329.1	31372.9	2	1	0	0	2	0	0	0	0	0	1	2	0	0	1	0	1	0	0	0	0	0	0	0	1	0	4	0	0	0	0	0
906	agr_liv	2	pine	2	pine	3	pine	3	670461	5852575	19.9519	6550	3761.98	36981.1	29998.5	29998.5	30044.3	1	0	0	0	5	1	0	0	0	0	2	1	0	0	4	0	0	0	0	0	0	0	0	0	2	0	5	0	0	0	0	1
907	nat_for	2	nat_for	2	pine	3	deg-shrub	2	667460	5852575	30.2757	6323.96	3669.47	39609.4	28919.1	28919.1	28966.5	4	0	0	0	3	1	0	0	0	0	3	1	0	0	3	0	1	0	0	0	1	0	0	0	2	0	5	0	0	0	0	0
908	nat_for	2	nat_for	2	nat_for	2	nat_for	3	664460	5852572	27.2888	3894.87	3106.44	42287.2	28119.6	28119.6	28168.4	4	0	0	0	3	1	0	0	0	0	4	0	0	0	4	0	0	0	0	0	1	0	0	0	2	0	5	0	0	0	0	1
909	nat_for	3	nat_for	3	pine	3	pine	3	655460	5852584	7.04468	1274.75	1274.75	50538.2	27597.6	27597.6	27652.5	0	5	0	0	3	0	0	0	0	0	0	3	0	0	4	0	1	0	0	0	0	0	2	0	2	0	4	0	0	0	0	0
910	deg-shrub	2	nat_for	2	pine	2	pine	3	652462	5852575	15.3116	1110.18	1110.18	53342.3	28066.4	28066.4	28125.8	2	2	0	0	4	0	0	0	0	0	2	2	0	0	2	0	2	0	0	0	0	0	2	0	1	0	5	0	0	0	0	0
911	agr_liv	3	pine	1	pine	3	pine	3	649454	5852578	40.9963	1443.09	1443.09	56166.8	28841.4	28841.4	28904.3	2	4	0	0	1	0	1	0	0	0	3	3	0	0	1	0	1	0	0	0	0	0	3	0	0	0	4	0	0	1	0	0
912	deg-shrub	2	deg-shrub	2	euca	3	unk_harv	3	646459	5852578	22.4559	1188.49	1188.49	59008.5	29898.6	29898.6	29964.3	3	0	0	0	4	0	1	0	0	0	4	0	0	0	0	0	4	0	0	0	0	0	0	0	0	0	6	0	1	1	0	0
913	nat_for	2	pine	3	pine	3	pine	3	643460	5852573	11.1391	300	300	61865.2	31209.4	31209.4	31277.1	2	1	0	0	3	0	2	0	0	0	3	1	0	0	0	1	3	0	0	0	0	1	1	0	0	1	3	0	1	1	0	2
914	agr_liv	3	pine	3	pine	3	deg-shrub	3	640462	5852575	25.1522	111.803	111.803	64734.9	32743.3	32743.3	32812.5	0	0	0	0	5	0	1	2	0	0	2	0	0	0	1	1	4	0	0	0	0	1	0	0	0	1	5	0	1	0	0	1
915	pine	2	pine	3	pine	3	pine	3	637461	5852577	8.80011	1607.02	1607.02	67615.9	34470.6	34470.6	34540.7	1	0	0	0	3	0	1	3	0	0	1	0	0	0	2	1	4	0	0	0	0	1	0	0	1	1	5	0	0	0	0	2
916	pine	3	pine	3	pine	3	unk_harv	3	634462	5852579	21.9875	1188.49	1188.49	70506.8	36363.8	36363.8	36434.3	3	0	0	0	2	0	0	3	0	0	1	0	1	0	2	0	4	0	0	0	0	1	1	0	1	0	5	0	0	0	0	1
917	agr_liv	3	pine	2	pine	2	pine	3	631455	5852579	22.2116	250	250	73406.4	38398.2	38398.2	38468.9	5	0	0	0	1	0	0	2	0	0	4	0	1	0	1	0	2	0	0	0	2	1	1	0	1	0	3	0	0	0	2	1
918	agr_liv	3	agr_liv	3	agr_liv	3	agr_liv	3	628460	5852577	11.1868	2015.56	2015.56	76313.9	40552.7	40552.7	40623.4	8	0	0	0	0	0	0	0	0	0	4	0	1	0	1	0	2	0	0	0	2	1	1	0	0	0	4	0	0	0	2	1
919	agr_liv	3	agr_liv	3	agr_liv	3	agr_liv	3	625462	5852575	5.85032	50	50	79228.2	42809.2	42809.2	42879.6	5	0	0	0	0	0	0	0	0	0	3	0	0	0	1	0	1	0	0	0	2	0	0	0	0	0	3	0	0	0	2	0
920	agr_liv	3	nat_for	2	pine	3	pine	3	625460	5849586	35.9952	636.396	636.396	79980	44792	44792	44862.7	5	0	0	0	0	0	0	0	0	0	3	1	0	0	1	0	0	0	0	0	2	0	0	0	0	0	3	0	0	0	2	0
921	agr_liv	3	agr_liv	2	pine	3	unk_harv	3	628461	5849573	1.03419	636.396	636.396	77094.1	42640.6	42640.6	42711.4	8	0	0	0	0	0	0	0	0	0	2	1	1	0	2	0	2	0	0	0	2	0	1	0	0	0	5	0	0	0	2	0
922	agr_liv	3	euca	2	euca	3	mixed	3	631458	5849577	24.5299	1012.42	1101.14	74217.3	40597.1	40597.1	40667.7	5	0	0	0	1	0	0	2	0	0	2	0	0	0	2	0	4	0	0	0	1	0	0	0	0	0	7	0	0	0	1	0
923	pine	3	pine	3	pine	3	euca	3	634462	5849574	42.5744	335.41	335.41	71350.6	38678.5	38678.5	38748.7	3	1	0	0	1	0	0	3	0	0	0	0	1	0	1	0	6	0	0	0	0	0	1	0	0	0	7	0	0	0	0	0
924	pine	3	pine	3	pine	3	euca	3	637459	5849575	28.6813	1800	1800	68495.3	36904.3	36904.3	36973.8	2	1	0	0	1	0	1	3	0	0	0	0	0	0	1	1	6	0	0	0	0	0	0	0	0	1	7	0	0	0	0	1
925	other	3	other	3	other	3	other	3	640461	5849575	6.03079	50	672.681	65652.9	35296.2	35296.2	35364.7	2	2	0	0	2	0	0	2	0	0	0	0	0	0	0	0	8	0	0	0	0	0	1	0	0	0	6	0	1	0	0	1
926	nat_for	1	pine	1	unk_harv	3	pine	3	643462	5849574	11.4883	559.017	559.017	62825.2	33878.1	33878.1	33945	3	2	0	0	1	0	2	0	0	0	1	2	0	0	0	1	4	0	0	0	0	0	3	0	0	1	3	0	0	1	0	1
927	agr_liv	3	agr_liv	2	urban	3	urban	3	646461	5849569	2.61629	100	100	60014.2	32674.5	32674.5	32739.3	1	2	0	0	4	0	1	0	0	0	1	2	0	0	0	0	4	0	1	0	0	0	3	0	0	0	3	0	2	0	0	0
928	nat_for	2	agr_liv	2	pine	3	pine	3	649461	5849574	19.9519	500	500	57222.4	31710	31710	31772	3	3	0	0	1	0	1	0	0	0	2	3	0	0	1	0	1	0	1	0	1	0	3	0	0	0	2	0	1	1	0	0
929	deg-shrub	1	deg-shrub	2	euca	3	pine	3	652463	5849573	12.9007	450	450	54452.8	31006.9	31006.9	31065.4	2	1	0	0	4	0	0	1	0	0	2	0	0	0	3	0	2	0	1	0	1	0	0	0	1	0	5	0	1	0	0	0
930	nat_for	2	nat_for	2	nat_for	3	nat_for	3	655460	5849574	24.069	707.107	1706.6	51708.8	30583.1	30583.1	30637.6	2	3	0	0	2	0	0	1	0	0	1	3	0	0	3	0	1	0	0	0	1	0	1	0	1	0	5	0	0	0	0	0
931	deg-shrub	3	deg-shrub	2	pine	3	pine	3	658462	5849574	29.3752	50	50	48994.9	30450.2	30450.2	30500.2	3	0	0	0	4	0	0	1	0	0	2	1	0	0	4	0	1	0	0	0	0	0	0	0	3	0	5	0	0	0	0	0
932	nat_for	3	nat_for	3	nat_for	3	nat_for	3	661462	5849573	35.7425	559.017	559.017	46316.4	30607.4	30607.4	30657.1	4	2	0	0	2	0	0	0	0	0	3	3	0	0	2	0	0	0	0	0	1	0	0	0	3	0	4	0	0	0	0	0
933	agr_liv	3	agr_liv	2	agr_liv	2	pine	3	664459	5849576	24.3344	3429.65	2884.87	43679.6	31055	31055	31104	2	1	0	0	3	1	0	0	0	0	2	1	0	0	4	0	0	0	0	0	0	0	0	0	3	0	4	0	0	0	0	1
934	ND	0	nat_for	3	pine	3	pine	3	667462	5849572	14.1886	6415.8	5737.81	41092.6	31780.7	31780.7	31828.6	2	1	0	0	3	0	0	0	0	0	1	2	0	0	2	0	1	0	0	0	1	0	0	0	2	0	3	0	0	0	0	1
935	nat_for	3	deg-shrub	2	pine	3	pine	3	670462	5849574	31.9662	9410.77	6622.12	38565.6	32766	32766	32812.5	1	0	0	0	2	1	0	0	0	0	1	0	0	0	2	0	1	0	0	0	0	0	0	0	0	0	4	0	0	0	0	1
936	deg-shrub	1	deg-shrub	2	nat_for	1	pine	3	664458	5846580	14.4787	4405.96	4405.96	45228.4	34001.7	34001.7	34050.8	2	0	0	0	1	1	0	0	0	0	2	0	0	0	2	0	0	0	0	0	1	0	0	0	1	0	2	0	0	0	0	0
937	agr_liv	2	agr_liv	2	pine	2	unk_harv	3	661459	5846575	37.4773	2163.91	2163.91	47779.8	33593.3	33593.3	33643.1	2	2	0	0	1	0	0	1	0	0	1	3	0	0	1	0	1	0	0	0	1	0	0	0	3	0	2	0	0	0	0	0
938	agr_liv	2	deg-shrub	2	nat_for	2	nat_for	3	658457	5846577	21.3421	1526.43	1526.43	50380.6	33450.1	33450.1	33500.1	1	1	0	0	3	0	0	2	0	0	1	2	0	0	2	0	2	0	0	0	0	0	0	0	3	0	4	0	0	0	0	0
939	pine	3	pine	3	pine	3	pine	2	655459	5846577	36.9566	100	100	53023.6	33571.2	33571.2	33625.3	2	2	0	0	3	0	0	1	0	0	1	4	0	0	1	0	2	0	0	0	1	0	1	0	3	0	3	0	0	0	0	0
940	agr_liv	3	agr_liv	3	agr_liv	3	pine	3	652474	5846581	17.5827	550	550	55702.8	33957.7	33957.7	34015.6	0	1	0	0	5	0	0	2	0	0	1	2	0	0	1	0	3	0	1	0	0	0	1	0	2	0	4	0	1	0	0	0
941	nat_for	3	unk_harv	2	unk_harv	3	pine	3	649459	5846574	30.4048	158.114	158.114	58413.2	34600.9	34600.9	34662.1	2	2	0	0	2	0	1	1	0	0	3	2	1	0	0	0	2	0	0	0	1	0	3	0	0	0	3	0	0	1	0	0
942	other	3	deg-shrub	1	euca	1	euca	2	646459	5846574	11.1395	300	300	61150.7	35487	35487	35550.8	2	2	0	0	3	0	0	1	0	0	2	0	1	0	0	0	4	0	1	0	0	0	2	0	0	0	3	0	2	1	0	0
943	deg-shrub	1	pine	2	euca	2	euca	3	643461	5846574	11.4231	1876.83	1876.83	63911.7	36598.2	36598.2	36664.2	3	1	0	0	2	0	2	0	0	0	1	1	1	0	1	1	3	0	0	0	0	0	2	0	0	1	3	0	1	1	0	0
944	agr_liv	2	pine	1	pine	3	pine	3	640459	5846591	4.16269	111.803	111.803	66693.4	37914.7	37914.7	37982.4	1	2	0	0	3	0	1	1	0	0	0	0	0	0	2	1	5	0	0	0	0	0	1	0	0	1	5	0	1	0	0	0
945	deg-shrub	2	pine	2	pine	3	euca	3	637458	5846578	35.6187	2124.26	2124.26	69493.2	39416.1	39416.1	39484.9	2	0	0	0	3	0	1	2	0	0	1	0	0	0	3	1	3	0	0	0	0	0	0	0	0	1	7	0	0	0	0	0
946	nat_for	2	nat_for	2	pine	3	pine	3	634455	5846578	24.6344	540.833	540.833	72309.1	41081.9	41081.9	41151.7	4	1	0	0	1	0	0	2	0	0	1	0	1	0	1	0	5	0	0	0	0	0	1	0	0	0	7	0	0	0	0	0
947	agr_liv	2	pine	1	pine	3	pine	3	631462	5846573	37.6471	522.015	522.015	75139.2	42893.2	42893.2	42963.5	6	0	0	0	1	0	0	1	0	0	3	0	1	0	2	0	2	0	0	0	1	0	1	0	0	0	6	0	0	0	0	0
948	agr_liv	3	nat_for	2	pine	3	euca	3	628460	5846577	9.08731	886.002	886.002	77982.1	44832.2	44832.2	44902.8	8	0	0	0	0	0	0	0	0	0	3	1	1	0	1	0	2	0	0	0	1	0	2	0	0	0	5	0	0	0	0	0
949	agr_liv	2	deg-shrub	2	pine	1	pine	3	625461	5846574	36.5959	180.278	180.278	80836.3	46883.1	46883.1	46953.8	6	0	0	0	0	0	0	0	0	0	4	0	0	0	2	0	0	0	0	0	1	0	1	0	0	0	4	0	0	0	0	0
950	agr_liv	3	agr_liv	2	euca	2	unk_harv	3	625459	5843572	14.8937	150	150	81793.7	49068.6	49068.6	49139.2	5	0	0	0	1	0	0	1	0	0	3	2	0	0	2	0	0	0	0	0	1	1	0	0	0	0	5	0	0	0	0	0
951	agr_liv	2	agr_liv	2	pine	3	pine	3	622453	5843580	7.07509	1379.31	1379.31	84625.7	51125.6	51125.6	51196.3	3	0	0	0	0	0	0	1	0	0	2	2	0	0	0	0	0	0	0	0	0	1	1	0	0	0	2	0	0	0	0	0
952	agr_liv	2	agr_liv	2	agr_liv	3	pine	3	628461	5843573	18.2978	1025.91	250	78974.1	47112.9	47112.9	47183.3	7	0	0	0	1	0	0	0	0	0	3	1	0	0	2	0	2	0	0	0	0	0	1	0	0	0	7	0	0	0	0	0
953	agr_liv	3	pine	2	pine	2	pine	3	631462	5843575	27.3049	100	100	76168.3	45271.7	45271.7	45341.6	6	0	0	0	2	0	0	0	0	0	4	0	0	0	3	0	1	0	0	0	1	0	1	0	0	0	6	0	0	0	0	0
954	agr_liv	2	agr_liv	3	pine	3	pine	3	634460	5843574	32.079	460.977	460.977	73377.8	43559.4	43559.4	43628.7	4	2	0	0	2	0	0	0	0	0	2	0	0	0	2	0	3	0	1	0	0	0	1	0	0	0	7	0	0	0	0	0
955	nat_for	2	nat_for	2	pine	3	pine	3	637462	5843572	34.5181	970.824	970.824	70604.6	41992	41992	42060.2	3	3	0	0	2	0	0	0	0	0	2	0	0	0	2	0	3	0	1	0	0	0	1	0	0	0	7	0	0	0	0	0
956	nat_for	3	nat_for	2	pine	3	pine	3	640462	5843571	29.6351	781.025	781.025	67850.6	40586	40586	40652.9	2	5	0	0	1	0	0	0	0	0	0	0	0	0	2	0	5	0	1	0	0	0	1	0	1	0	6	0	0	0	0	0
957	agr_liv	3	pine	2	pine	3	pine	3	643461	5843574	32.9979	894.427	894.427	65118.4	39358.9	39358.9	39424.1	2	4	0	0	1	0	1	0	0	0	1	1	1	0	2	0	3	0	0	0	1	0	3	0	1	0	3	0	0	0	1	0
958	deg-shrub	2	euca	1	euca	2	euca	3	646457	5843582	6.29113	900	900	62410.8	38327.9	38327.9	38390.9	2	2	0	0	2	0	1	1	0	0	1	1	0	0	2	0	3	0	1	0	1	0	2	0	2	0	2	0	1	0	1	0
959	pine	3	pine	3	pine	3	euca	3	649461	5843572	30.8791	1930.03	1930.03	59731.1	37509	37509	37569.4	2	2	0	0	3	0	1	0	0	0	2	1	1	0	2	0	1	0	1	0	2	0	2	0	1	0	2	0	1	0	1	0
960	nat_for	2	pine	3	pine	3	pine	3	652456	5843582	30.4909	851.469	851.469	57083.3	36916.5	36916.5	36973.8	1	1	0	0	3	0	0	2	0	0	1	1	0	0	2	0	2	0	1	0	1	0	0	0	2	0	3	0	1	0	0	0
961	nat_for	2	deg-shrub	2	nat_for	2	nat_for	3	655460	5843574	38.3908	360.555	360.555	54472.1	36561.2	36561.2	36615	2	1	0	0	1	0	0	2	0	0	1	1	0	0	1	0	3	0	0	0	1	0	0	0	1	0	4	0	0	0	0	0
962	pine	2	pine	2	pine	3	pine	3	658459	5843576	17.7933	514.782	514.782	51902.8	36450.1	36450.1	36500.1	2	0	0	0	1	0	0	1	0	0	1	2	0	0	0	0	1	0	0	0	0	0	0	0	2	0	2	0	0	0	0	0
963	deg-shrub	3	nat_for	2	pine	3	unk_harv	3	652462	5840575	57.8225	2903.88	2903.88	58585	39881.4	39881.4	39938.2	0	0	0	0	3	0	0	1	0	0	0	1	0	0	1	0	2	0	0	0	0	0	0	0	2	0	2	0	0	0	0	0
964	nat_for	3	nat_for	3	nat_for	3	nat_for	3	649450	5840575	46.462	1910.5	1910.5	61167.8	40430.5	40430.5	40490.2	1	2	0	0	2	0	0	1	0	0	1	0	1	0	2	0	2	0	0	0	1	0	1	0	0	0	4	0	0	0	1	0
965	agr_liv	3	agr_liv	2	agr_liv	2	agr_liv	3	646459	5840576	5.56924	801.561	801.561	63787.2	41191.3	41191.3	41253.6	1	2	0	0	2	0	0	2	0	0	0	0	2	0	3	0	2	0	0	0	0	0	1	0	2	0	4	0	0	0	0	0
966	deg-shrub	2	nat_for	2	nat_for	2	nat_for	3	643462	5840572	48.4041	1202.08	1202.08	66438.7	42152.4	42152.4	42216.8	2	3	0	0	2	0	0	1	0	0	1	1	2	0	2	0	2	0	0	0	2	0	1	0	0	0	5	0	0	0	2	0
967	deg-shrub	3	pine	2	pine	3	pine	3	640462	5840572	5.27343	291.548	500	69118.8	43300.4	43300.4	43366.6	1	4	0	0	2	0	0	1	0	0	0	2	1	0	3	0	1	0	1	0	1	0	0	0	1	0	6	0	0	0	1	0
968	deg-shrub	2	unk_harv	1	pine	3	pine	3	637463	5840573	44.2026	2534.76	2277.06	71824.1	44620.9	44620.9	44688.5	2	3	0	0	2	0	0	0	1	0	2	2	0	0	2	0	1	1	0	0	1	0	1	0	0	0	5	1	0	0	1	0
969	agr_liv	3	agr_liv	2	euca	3	euca	3	634462	5840575	10.7882	1970.41	583.095	74552	46099.1	46099.1	46167.7	4	2	0	0	1	0	0	0	1	0	3	1	0	0	1	0	1	1	1	0	1	0	0	0	0	0	6	1	0	0	1	0
970	agr_liv	3	agr_liv	3	pine	3	pine	3	631460	5840573	12.9594	1650.76	269.258	77300.1	47720.3	47720.3	47789.7	6	0	0	0	1	0	0	0	1	0	4	1	0	0	1	0	1	1	0	0	2	1	1	0	0	0	3	1	0	0	1	0
971	nat_for	2	nat_for	2	pine	2	euca	2	628459	5840575	39.1272	2864	180.278	80066.3	49470.4	49470.4	49540.5	8	0	0	0	0	0	0	0	0	0	6	1	0	0	0	0	1	0	0	0	3	1	1	0	0	0	3	0	0	0	2	0
972	agr_liv	2	agr_liv	2	pine	3	pine	3	625462	5840575	13.8763	890.225	890.225	82848.7	51336.4	51336.4	51406.8	5	0	0	0	1	0	0	2	0	0	4	2	0	0	1	0	1	0	0	0	2	2	1	0	0	0	3	0	0	0	1	0
973	pine	1	deg-shrub	2	deg-shrub	3	pine	3	622461	5840573	7.23987	320.156	320.156	85645.8	53306	53306	53376.6	4	0	0	0	1	0	0	1	0	0	4	1	0	0	0	0	1	0	0	0	1	0	1	0	0	0	3	0	0	1	1	0
974	nat_for	2	deg-shrub	1	urban	3	urban	3	619462	5837574	3.52234	180.278	180.278	89533.3	57544.1	57544.1	57614.8	0	0	0	0	0	0	0	2	0	0	0	1	0	0	0	0	1	0	0	0	0	1	0	0	0	0	1	0	0	0	0	0
975	pine	3	pine	2	pine	3	pine	3	622461	5837574	2.31271	750	254.951	86757.7	55562.8	55562.8	55633.3	2	0	0	0	1	0	0	1	0	0	2	2	0	0	0	0	0	0	0	0	1	1	0	0	0	0	1	0	0	1	1	0
976	agr_liv	3	agr_liv	1	agr_liv	3	agr_liv	3	625463	5837574	2.31271	2311.38	304.138	83997.6	53676.1	53676.1	53746.3	3	0	0	0	1	0	0	2	0	0	2	2	0	0	1	0	1	0	0	0	1	2	0	0	0	0	3	0	0	0	1	0
977	agr_liv	3	deg-shrub	1	deg-shrub	2	euca	3	628460	5837574	10.6782	1680.03	100	81254.6	51894.4	51894.4	51964	6	0	0	0	1	0	0	0	0	0	6	0	0	0	1	0	0	0	0	0	3	1	0	0	0	0	3	0	0	0	3	0
978	agr_liv	3	agr_liv	2	agr_liv	2	agr_liv	3	631462	5837574	20.9169	1063.01	0	78530.3	50228.7	50228.7	50297.7	5	1	0	0	1	0	0	0	1	0	4	2	0	0	1	0	0	1	0	0	1	2	1	0	0	0	3	1	0	0	1	0
979	river	3	river	3	river	3	river	3	634462	5837574	8.09049	3286.72	282.843	75826.8	48691.1	48691.1	48759.2	5	3	0	0	0	0	0	0	0	0	5	2	0	0	0	0	0	0	1	0	2	1	1	0	0	0	4	0	0	0	1	0
980	deg-shrub	3	deg-shrub	2	pine	3	unk_harv	3	637460	5837574	10.6784	1588.24	1588.24	73146.5	47294	47294	47361	2	4	0	0	0	0	0	0	1	0	2	2	0	0	0	0	1	1	1	0	2	0	1	0	0	0	3	1	0	0	1	0
981	deg-shrub	3	deg-shrub	1	agr_liv	2	agr_liv	3	640463	5837573	7.1801	350	50	70491.9	46050.2	46050.2	46115.7	1	4	0	0	0	0	0	1	0	0	1	1	1	0	1	0	1	0	1	0	1	0	0	0	1	0	4	0	0	0	0	0
982	pine	1	euca	1	pine	3	pine	3	643462	5837573	18.5067	1400.89	761.577	67866.1	44972.5	44972.5	45036.2	1	3	0	0	1	0	0	0	0	0	1	1	0	0	2	0	1	0	0	0	2	0	0	0	1	0	2	0	0	0	2	0
983	nat_for	3	nat_for	2	pine	3	euca	3	646463	5837574	19.6331	1710.26	1710.26	65272.5	44073	44073	44134.6	1	1	0	0	1	0	0	1	0	0	1	0	1	0	2	0	0	0	0	0	1	0	0	0	2	0	1	0	0	0	1	0
984	agr_liv	3	agr_liv	2	agr_liv	2	urban	3	637460	5834576	3.81397	0	0	74566.1	50004.2	50004.2	50070.6	0	3	0	0	0	0	0	0	1	0	0	3	0	0	0	0	0	1	0	0	1	0	0	0	0	0	2	1	0	0	1	0
985	deg-shrub	3	deg-shrub	3	pine	3	pine	3	634463	5834572	14.6997	471.699	291.548	77197.2	51327.6	51327.6	51395.1	3	1	0	0	0	0	0	0	1	0	3	1	0	0	0	0	0	1	0	0	2	1	0	0	0	0	1	1	0	0	1	0
986	agr_liv	3	agr_liv	2	deg-shrub	2	euca	2	631458	5834574	37.44	0	0	79854.3	52788.5	52788.5	52857	3	1	0	0	0	0	0	0	1	0	2	2	0	0	0	0	0	1	0	0	2	1	0	0	0	0	1	1	0	0	2	0
987	agr_liv	3	agr_liv	1	agr_liv	2	agr_liv	3	628459	5834579	8.64082	250	250	82534.9	54375.8	54375.8	54445	4	0	0	0	0	0	0	0	0	0	3	1	0	0	0	0	0	0	0	0	2	2	0	0	0	0	0	0	0	0	2	0
988	nat_for	2	deg-shrub	2	pine	2	pine	3	706460	6005580	48.0171	5368.89	2680.02	134557	86809.7	86809.7	68794.3	4	2	0	0	2	0	0	0	0	0	3	0	0	0	4	0	1	0	0	0	1	1	0	0	3	0	3	0	0	0	1	0
989	agr_liv	3	agr_liv	2	deg-shrub	3	pine	3	709459	6005580	13.4456	3053.69	3053.69	134677	85876.8	85876.8	67965.1	2	1	0	0	5	0	0	0	0	0	2	1	0	0	5	0	0	0	0	0	0	0	0	0	3	0	5	0	0	0	0	0
990	nat_for	2	nat_for	2	nat_for	3	nat_for	3	712453	6005577	41.3307	1839.84	1839.84	134864	85039.5	85039.5	67259.6	3	1	0	0	4	0	0	0	0	0	3	0	0	0	5	0	0	0	0	0	1	1	0	0	2	0	4	0	0	0	0	0
991	nat_for	3	nat_for	2	nat_for	3	nat_for	3	667457	5888578	33.5107	2304.89	2304.89	39175.9	12452.3	12452.3	12452.3	1	3	0	0	2	0	0	1	1	0	2	1	0	0	1	0	2	1	1	0	1	0	1	0	0	0	4	1	1	0	1	0
992	agr_liv	3	agr_liv	3	agr_liv	3	agr_liv	3	664462	5888573	3.33543	1300	1300	41881.4	10462.3	10462.3	10462.3	0	1	0	0	3	0	0	1	1	0	0	0	0	0	2	0	3	1	0	0	0	0	1	0	1	0	3	1	0	0	0	0
993	other	3	other	3	other	3	other	2	673458	5930582	1.38756	4036.09	807.775	66212.9	52709.2	52709.2	52709.2	3	0	0	0	1	0	1	0	0	1	2	0	0	0	1	1	0	0	0	2	3	0	0	0	0	1	0	0	0	2	0	0
994	agr_liv	3	urban	3	urban	3	urban	3	670458	5930572	1.90707	2529.82	2529.82	67582.9	51929.4	51929.4	51929.4	2	0	0	0	0	0	3	0	0	2	1	0	0	0	0	3	0	0	0	3	1	0	0	0	0	3	0	0	0	3	0	0
995	urban	3	urban	3	urban	3	urban	3	667459	5930577	7.4725	50	50	69056.2	51313.4	51313.4	51313.4	2	1	0	0	0	0	2	0	0	1	0	1	0	0	0	2	0	0	0	3	0	0	0	0	1	2	0	0	0	3	0	0
996	other	2	other	3	other	3	other	3	667459	5933576	2.61629	50	50	71657.2	54268.4	54268.4	54268.4	2	0	0	0	0	0	1	0	0	1	0	1	0	0	0	1	0	0	0	2	0	0	0	0	1	1	0	0	0	2	0	0
997	other	3	other	3	other	3	other	3	670464	5933574	10.3943	1581.14	2061.55	70238.5	54851.3	54851.3	54851.3	2	0	0	0	0	0	2	0	0	1	0	1	0	0	0	2	0	0	0	2	0	0	0	0	1	2	0	0	0	2	0	0
998	agr_liv	3	agr_liv	2	agr_liv	2	euca	3	661458	5930577	14.8297	3520.3	5955.25	72286.6	50595.1	50595.1	50595.1	1	1	0	0	0	0	0	0	0	0	1	1	0	0	0	0	0	0	0	0	0	1	0	0	1	0	0	0	0	0	0	0
999	agr_liv	3	agr_liv	1	deg-shrub	2	nat_for	2	661461	5927575	47.8083	4118.86	6357.08	69838	47601.1	47601.1	47601.1	1	1	0	0	0	0	0	0	1	0	1	1	0	0	0	0	0	1	0	0	1	0	0	0	1	0	0	1	0	0	0	0
1000	deg-shrub	1	deg-shrub	1	nat_for	2	euca	3	664461	5927573	6.03079	2169.1	3363.41	68117.9	47890.1	47890.1	47890.1	3	0	0	0	0	0	0	0	2	1	2	0	0	0	0	0	0	2	0	2	1	1	0	0	0	0	0	2	0	2	0	0
1001	agr_liv	3	urban	3	urban	3	urban	3	667459	5927574	7.8765	886.002	450	66488.7	48363.8	48363.8	48363.8	1	1	0	0	0	0	0	1	2	2	1	1	0	0	0	0	0	2	0	3	0	1	0	0	1	0	0	2	0	3	0	0
1002	urban	3	urban	3	urban	3	urban	3	670458	5927579	2.3125	50	50	64957.3	49016.9	49016.9	49016.9	4	0	0	0	0	0	1	1	1	1	3	0	0	0	0	1	0	1	0	3	1	1	0	0	0	1	0	1	0	4	0	0
1003	agr_liv	3	agr_liv	2	agr_liv	2	urban	3	673458	5927579	3.72892	2700	200	63530.7	49842.4	49842.4	49842.4	3	0	0	0	2	0	1	1	0	1	3	0	0	0	2	1	0	0	0	2	2	1	0	0	0	1	1	0	0	3	0	0
1004	pine	2	agr_liv	1	deg-shrub	1	urban	3	670458	5924575	4.3636	0	0	62365.5	46115.7	46115.7	46115.7	5	0	0	0	0	0	0	0	2	1	4	0	0	0	0	0	0	2	0	2	1	2	0	0	0	0	0	1	0	4	0	2
1005	river	3	river	3	river	3	river	3	667465	5924575	13.3489	1290.35	1274.75	63959	45420.9	45420.9	45420.9	2	1	0	0	0	0	0	1	2	1	2	1	0	0	0	0	0	2	0	2	0	2	0	0	1	0	0	1	0	3	0	1
1006	river	3	river	3	river	3	river	3	664460	5924575	4.76176	3826.88	3650.34	65651	44916.1	44916.1	44916.1	3	1	0	0	0	0	0	0	1	0	2	1	0	0	0	0	0	1	0	1	0	1	0	0	1	0	0	1	0	2	0	0
1007	agr_liv	3	agr_liv	3	urban	3	urban	3	667462	5921573	3.36729	0	100	61471.6	42486	42486	42486	1	1	0	0	0	0	0	1	3	0	2	1	0	0	0	0	0	3	0	0	1	2	0	0	1	0	0	2	0	0	1	1
1008	river	3	river	3	deg-shrub	3	deg-shrub	3	670461	5921573	9.49058	250	632.456	59811.8	43228	43228	43228	4	1	0	0	0	0	0	1	2	0	5	1	0	0	0	0	0	2	0	0	1	2	0	0	1	0	0	2	0	2	1	1
1009	agr_liv	3	agr_liv	3	agr_liv	3	agr_liv	2	667462	5918574	5.27332	1154.34	1154.34	59031.8	39560.8	39560.8	39560.8	1	1	0	0	2	0	0	0	1	0	1	1	0	0	2	0	0	1	0	0	0	1	1	0	2	0	0	0	0	1	0	1
1010	deg-shrub	3	deg-shrub	1	nat_for	2	euca	3	670461	5918574	25.8569	1471.39	602.08	57301.4	40356.7	40356.7	40356.7	3	0	0	0	2	0	0	0	3	0	3	0	0	0	2	0	0	3	0	0	1	2	1	0	1	0	0	2	0	1	1	2
1011	nat_for	1	nat_for	1	euca	2	euca	3	670462	5915573	13.2279	2316.25	2316.25	54840.2	37505.5	37505.5	37505.5	2	1	0	0	1	0	1	1	2	0	1	2	0	0	1	1	1	2	0	0	1	0	0	0	2	1	1	2	1	0	1	0
1012	nat_for	2	nat_for	1	nat_for	2	nat_for	3	667463	5915573	20.0808	1786.76	1786.76	56645.9	36647.8	36647.8	36647.8	2	1	0	0	1	0	1	1	0	0	1	2	0	0	1	0	2	0	0	0	1	0	1	0	1	0	1	0	1	1	1	0
1013	river	3	river	3	river	3	river	3	673462	5915576	0	500	500	53142.8	38578	38578	38578	0	1	0	0	2	0	1	3	1	0	0	1	0	0	3	1	2	1	0	0	0	0	1	0	2	1	2	1	1	0	0	0
1014	other	3	other	3	other	3	other	3	673462	5912574	19.8665	0	0	50657.2	35836.6	35836.6	35836.6	1	0	0	0	2	0	0	4	1	0	1	0	0	0	2	0	3	1	1	0	0	0	1	0	1	0	2	1	2	1	0	0
1015	pine	2	pine	2	unk_harv	2	pine	3	670462	5912574	21.22	2909.47	2909.47	52435.2	34679.4	34679.4	34679.4	2	0	0	0	2	0	1	2	1	0	0	1	0	0	2	1	2	1	1	0	0	0	1	0	1	1	3	1	1	0	0	0
1016	agr_liv	3	deg-shrub	2	pine	2	pine	3	667463	5912574	17.7039	2412.99	2412.99	54320.8	33750	33750	33750	1	0	0	0	3	0	1	2	0	0	0	1	0	0	2	0	4	0	0	0	0	0	1	0	1	0	2	0	1	2	0	0
1017	other	3	pine	2	urban	3	urban	3	664464	5912569	4.16269	403.113	403.113	56303.2	33067.5	33067.5	33067.5	2	0	0	0	2	0	0	0	0	0	0	2	0	0	1	0	1	0	0	0	0	0	0	0	1	0	2	0	0	1	0	0
1018	nat_for	2	deg-shrub	1	urban	2	urban	3	664459	5909575	3.92444	111.803	111.803	54130	30124.1	30124.1	30124.1	3	0	0	0	0	0	2	0	0	0	1	1	0	0	0	1	2	0	0	0	1	0	0	0	0	1	2	0	0	1	1	0
1019	agr_liv	2	pine	2	pine	3	pine	3	667466	5909605	50.686	3026.55	3026.55	52101.9	30919.5	30919.5	30967.2	2	1	0	0	1	0	2	2	0	0	1	2	0	0	1	1	3	0	0	0	1	0	0	0	0	1	3	0	1	2	1	0
1020	agr_liv	3	agr_liv	3	urban	3	urban	3	673472	5924567	11.4239	2067	955.249	60878.2	46992.1	46992.1	46992.1	3	0	0	0	2	0	0	1	1	1	4	0	0	0	2	0	0	1	0	1	2	3	0	0	1	0	1	0	0	1	0	2
1021	agr_liv	2	agr_liv	1	deg-shrub	1	pine	3	742452	6032550	16.6765	982.344	982.344	166307	55621.7	55621.7	55621.7	4	0	0	0	1	0	0	0	0	0	2	2	0	0	1	0	0	0	0	0	2	1	0	0	1	0	1	0	0	0	1	0
1022	agr_liv	3	agr_liv	2	nat_for	1	mixed	3	715464	6029570	33.2313	100	100	159024	61190.1	61190.1	61253.3	3	0	0	0	1	0	0	2	0	0	3	0	0	0	2	0	1	0	0	0	3	0	0	0	2	1	0	0	0	0	2	0
1023	agr_liv	3	agr_liv	1	other	3	other	3	712464	6029570	19.6942	250	250	158809	62203.9	62203.9	62268.5	3	0	0	0	0	0	0	1	0	0	3	0	0	0	1	0	0	0	0	0	2	0	0	0	2	0	0	0	0	0	2	0
1024	pine	2	nat_for	1	nat_for	2	euca	3	715466	6026573	13.798	150	180.278	156034	64043.1	64043.1	64105.9	4	0	0	0	2	0	0	2	0	0	4	0	0	0	3	0	1	0	0	0	3	0	0	0	4	1	0	0	0	0	2	0
1025	agr_liv	3	agr_liv	3	agr_liv	3	agr_liv	3	700466	6005570	2.35836	335.41	50	134516	88950.1	88950.1	70805.7	5	1	0	0	0	0	0	0	0	0	4	0	0	0	1	0	1	0	0	0	4	0	0	0	1	0	1	0	0	0	3	0
1026	deg-shrub	3	pine	3	pine	1	pine	3	703463	6005571	43.8829	3119.7	1379.31	134503	87835.2	87835.2	69742.7	6	1	0	0	1	0	0	0	0	0	5	1	0	0	2	0	0	0	0	0	4	0	0	0	3	0	1	0	0	0	3	0
1027	agr_liv	3	agr_liv	2	agr_liv	2	agr_liv	2	703465	6002571	12.061	4133.1	223.607	131503	90643.9	90643.9	66924.2	3	2	0	0	3	0	0	0	0	0	2	3	0	0	2	0	1	0	0	0	2	2	0	0	2	0	2	0	0	0	1	0
1028	agr_liv	3	agr_liv	3	agr_liv	1	nat_for	3	700464	6002571	3.36729	2383.8	320.156	131516	91724.7	91724.7	68031.2	4	1	0	0	1	0	0	0	0	0	3	2	0	0	0	0	1	0	0	0	3	2	0	0	0	0	1	0	0	0	3	0
1029	agr_liv	3	agr_liv	3	agr_liv	3	agr_liv	3	697465	6002571	7.1801	223.607	223.607	131597	92889.9	92889.9	69250.6	2	0	0	0	1	0	0	0	0	0	2	1	0	0	0	0	0	0	0	0	2	1	0	0	0	0	0	0	0	0	1	0
1030	nat_for	2	deg-shrub	2	deg-shrub	2	euca	3	700468	5999566	40.1638	1375.68	1375.68	128516	94513.1	94513.1	65276.7	5	0	0	0	2	0	0	0	0	0	4	1	0	0	2	0	0	0	0	0	4	1	0	0	2	0	0	0	0	0	2	0
1031	agr_liv	3	deg-shrub	1	deg-shrub	1	mixed	2	703460	5999565	39.467	1529.71	1529.71	128503	93464.6	93464.6	64122.1	3	1	0	0	4	0	0	0	0	0	2	1	0	0	5	0	0	0	0	0	2	1	0	0	5	0	0	0	0	0	1	0
1032	nat_for	2	nat_for	2	nat_for	2	mixed	3	703465	5996575	41.8259	1070.05	1070.05	125503	96296	96296	61338.8	4	1	0	0	3	0	0	0	0	0	1	2	0	0	3	0	2	0	0	0	0	3	0	0	3	0	1	0	1	0	0	0
1033	nat_for	2	nat_for	1	nat_for	2	nat_for	3	700464	5996568	5.7212	1123.61	1123.61	125517	97314.1	97314.1	62544.8	3	2	0	0	2	0	0	0	0	0	2	2	0	0	2	0	1	0	0	0	1	3	0	0	2	0	0	0	1	0	0	0
1034	agr_liv	3	agr_liv	2	agr_liv	2	nat_for	3	697465	5996571	13.1553	111.803	111.803	125602	98413	98413	63869	1	1	0	0	2	0	0	0	0	0	1	1	0	0	2	0	0	0	0	0	0	2	0	0	2	0	0	0	0	0	0	0
1035	deg-shrub	2	nat_for	2	nat_for	2	mixed	3	697468	5993567	21.5597	500	500	122604	101195	101195	61221.3	4	0	0	0	1	0	0	0	0	0	4	0	0	0	1	0	0	0	0	0	3	1	0	0	1	0	0	0	0	0	0	0
1036	agr_liv	3	agr_liv	2	deg-shrub	2	pine	3	700461	5993568	1.90698	3140.06	3140.06	122517	100127	100127	59838.5	4	2	0	0	2	0	0	0	0	0	4	0	0	0	3	0	1	0	0	0	3	0	0	0	4	0	0	0	1	0	0	0
1037	deg-shrub	2	pine	2	unk_harv	3	pine	3	703464	5993563	56.9966	3691.21	3691.21	122503	99137.4	99137.4	58576.9	5	0	0	0	3	0	0	0	0	0	3	0	0	0	3	0	1	0	1	0	1	1	0	0	4	0	2	0	0	0	0	0
1038	agr_liv	2	agr_liv	1	nat_for	1	pine	3	703461	5990565	26.0492	1886.8	1886.8	119503	101988	101988	55839.5	4	2	0	0	1	0	0	1	0	0	3	0	0	0	1	0	3	0	1	0	2	1	1	0	0	0	3	0	1	0	0	0
1039	agr_liv	3	agr_liv	2	agr_liv	1	euca	3	700480	5990557	12.565	200	200	119518	102950	102950	57161.6	4	3	0	0	0	0	0	1	0	0	4	1	0	0	2	0	1	0	0	0	2	1	1	0	3	0	0	0	1	0	0	0
1040	agr_liv	3	agr_liv	2	agr_liv	1	euca	3	697463	5990570	12.2461	291.548	291.548	119607	103989	103989	58607.6	3	1	0	0	0	0	0	1	0	0	3	1	0	0	1	0	0	0	0	0	2	1	0	0	2	0	0	0	0	0	0	0
1041	pine	1	deg-shrub	1	nat_for	1	euca	2	697466	5987562	64.6608	2909.47	700	116609	106794	106794	56032.6	5	0	0	0	0	0	0	0	0	0	4	1	0	0	0	0	0	0	0	0	4	0	0	0	1	0	0	0	0	0	1	0
1042	agr_liv	3	agr_liv	2	agr_liv	2	euca	2	700466	5987567	11.5625	1450	390.512	116518	105782	105782	54518.3	6	1	0	0	0	0	0	1	0	0	4	2	0	0	1	0	1	0	0	0	3	0	1	0	3	0	1	0	0	0	1	0
1043	deg-shrub	2	nat_for	1	euca	1	euca	2	703467	5987573	54.851	1392.84	1392.84	116503	104847	104847	53130.5	5	0	0	0	2	0	0	1	0	0	3	1	0	0	1	0	2	0	1	0	2	0	0	0	2	0	4	0	0	0	0	0
1044	pine	3	pine	3	pine	2	pine	3	670463	5909572	15.5137	3189.44	3189.44	50094.4	31885.1	31885.1	31885.1	3	1	1	0	0	0	1	2	0	0	1	1	1	0	1	1	2	0	1	0	1	0	0	0	0	1	3	0	3	0	1	0
1045	pine	1	unk_harv	1	unk_harv	3	unk_harv	3	673464	5909569	42.5185	250	250	48230.2	33140	33140	33140	1	1	1	0	1	0	1	2	1	0	1	0	1	0	2	1	2	1	0	0	0	0	0	0	1	1	2	1	2	1	0	0
1046	euca	2	euca	1	unk_harv	3	euca	3	673469	5906566	30.418	1274.75	460.977	45871	30500.2	30500.2	30500.2	2	1	1	0	1	0	0	2	1	0	1	0	0	0	3	0	2	1	1	0	0	0	3	0	0	0	2	1	1	1	0	0
1047	deg-shrub	3	nat_for	1	pine	2	unk_harv	3	670461	5906569	46.1415	3691.21	1830.98	47827.3	29131.8	29131.8	29131.8	3	0	2	0	1	0	0	2	0	0	2	0	1	0	1	0	3	0	1	0	2	0	2	0	0	0	2	0	2	0	2	0
1048	agr_liv	3	agr_liv	1	agr_liv	2	agr_liv	3	667449	5906579	2.61654	3609.02	2623.45	49922.5	28002.7	28002.7	28018.9	2	1	1	0	1	0	2	1	0	0	1	1	0	0	1	2	3	0	0	0	1	0	1	0	0	2	3	0	0	1	1	0
1049	other	3	other	3	other	3	other	3	664461	5906568	3.27048	715.891	447.214	52039	27193	27193	27193	3	0	0	0	1	0	2	0	0	0	2	1	0	0	0	2	1	0	0	0	2	0	0	0	0	2	1	0	0	1	2	0
1050	other	2	other	1	other	3	other	3	661464	5903574	6.01258	1950.64	3617.32	52357.9	23703.6	23703.6	23703.6	0	0	0	0	0	0	2	0	0	0	0	0	0	0	0	2	0	0	0	0	0	0	0	0	0	2	0	0	0	0	0	0
1051	other	3	other	2	other	2	urban	3	664489	5903563	3.72901	854.4	650	50040.5	24278.8	24278.8	24278.8	2	0	0	0	0	0	2	1	0	0	2	1	0	0	0	2	0	0	0	0	2	1	0	0	0	2	0	0	0	0	2	1
1052	agr_liv	3	agr_liv	2	agr_liv	2	agr_liv	3	667462	5903563	8.60301	3354.1	250	47799.1	25200.4	25200.4	25200.4	1	1	1	0	1	0	2	1	0	0	1	1	0	0	1	2	2	0	0	0	1	1	1	0	0	2	1	0	1	0	1	1
1053	euca	2	pine	1	euca	2	euca	3	670465	5903572	18.7812	5033.14	715.891	45644.9	26432.2	26432.2	26432.2	2	1	1	0	3	0	0	1	0	0	2	1	1	0	3	0	1	0	0	0	2	1	1	0	1	0	1	0	2	0	2	1
1054	nat_for	1	nat_for	1	euca	1	euca	3	673460	5903565	36.0306	3323.4	2205.11	43590.7	27933.1	27933.1	27933.1	1	1	2	0	2	0	0	1	1	0	0	0	1	0	3	0	3	1	0	0	0	0	2	0	1	0	2	1	2	0	0	0
1055	agr_liv	1	nat_for	1	euca	2	euca	2	676463	5903570	5.92343	1990.6	1990.6	41651.6	29662.4	29662.4	29662.4	0	0	1	0	2	1	0	1	3	0	0	0	1	0	3	0	1	3	0	0	0	0	1	0	1	0	2	3	1	0	0	0
1056	ND	0	nat_for	1	pine	1	pine	2	679465	5903569	22.8331	602.08	602.08	39844.1	31582.6	31582.6	31582.6	2	1	0	0	0	0	0	2	3	0	0	0	0	0	1	1	2	3	1	0	2	0	1	0	0	0	2	3	0	0	2	0
1057	pine	1	deg-shrub	1	deg-shrub	1	deg-shrub	2	667470	5900568	11.4883	1029.56	1029.56	45812.1	22429	22429	22429	1	0	1	0	2	0	1	1	0	0	1	0	0	0	0	1	4	0	0	0	1	0	1	0	0	1	2	0	1	0	1	0
1058	pine	1	pine	1	pine	2	pine	3	667465	5897565	27.9422	1106.8	1106.8	43940.3	19724.6	19724.6	19724.6	0	0	1	0	2	0	0	3	0	0	0	1	0	0	0	0	3	0	1	1	0	1	1	0	1	0	1	0	1	1	0	1
1059	euca	1	urban	2	urban	2	urban	3	664467	5894573	18.9681	0	0	44721.9	15730.9	15730.9	15730.9	0	0	0	0	0	0	0	3	1	0	0	0	0	0	0	0	2	1	1	0	0	0	0	0	1	0	2	1	0	0	0	0
1060	river	3	river	1	river	3	river	3	664461	5891569	1.03427	250	250	43221	13017.7	13017.7	13017.7	1	0	1	0	1	0	0	2	0	0	1	0	0	0	1	0	1	0	1	1	1	0	0	0	2	0	1	0	0	1	1	0
1061	pine	1	pine	1	pine	1	pine	2	667462	5891568	90.8739	304.138	304.138	40604.8	14664.9	14664.9	14664.9	1	2	1	0	1	0	0	2	1	0	2	0	0	0	1	0	1	1	2	1	1	0	1	0	2	0	1	1	1	1	1	0
1062	river	3	river	3	river	3	river	3	682464	5885567	6.01258	1063.01	1063.01	24743.7	24719.6	24719.6	24719.6	1	1	0	0	0	3	0	0	1	0	4	1	0	0	0	0	0	1	0	0	4	0	0	0	1	0	0	1	0	0	4	1
1063	ND	0	agr_liv	3	agr_liv	2	agr_liv	3	682464	5882584	6.87556	50	50	23113.9	24229.3	23113.9	23157.3	1	1	0	0	1	0	0	0	1	0	2	0	0	0	1	0	0	1	0	0	2	0	0	0	1	0	0	1	0	0	2	0
1064	ND	0	other	2	other	2	other	3	631466	5879569	3.27037	1811.77	1250	71556.6	26853.8	26853.8	26904.6	2	0	0	0	1	1	1	0	0	0	2	0	0	0	1	2	0	0	0	0	2	0	0	0	0	2	1	0	0	0	1	0
1065	ND	0	other	3	other	3	other	3	634461	5879575	18.6457	3538.36	500	68578.8	23854.2	23854.2	23905.2	0	0	0	0	1	2	2	0	0	0	0	0	0	0	2	3	0	0	0	0	0	0	0	0	1	3	1	0	0	0	0	0
1066	ND	0	nat_for	1	nat_for	2	nat_for	3	637473	5879569	18.9681	4703.46	900	65603	20854.9	20854.9	20906	0	0	0	0	1	1	2	0	0	0	1	0	0	0	0	3	0	0	0	0	0	0	0	0	1	3	0	0	0	0	0	0
1067	agr_liv	3	agr_liv	1	agr_liv	3	pine	2	721462	5993573	20.1653	0	0	123949	94992.8	94992.8	53970.8	7	0	0	0	1	0	0	0	0	0	6	1	0	0	1	0	0	0	0	0	5	2	0	0	0	0	1	0	0	0	2	3
1068	pine	2	unk_harv	1	nat_for	2	euca	2	667468	5894573	40.3683	2795.08	2795.08	42199	17119	17119	17119	0	1	1	0	1	0	0	3	1	0	0	0	0	0	0	0	4	1	1	1	0	0	1	0	0	0	4	1	0	1	0	0
1069	agr_liv	3	agr_liv	2	deg-shrub	2	deg-shrub	3	724436	5993619	15.15	2853.94	2853.94	124483	94573.6	94573.6	53853.5	8	0	0	0	0	0	0	0	0	0	6	2	0	0	0	0	0	0	0	0	6	1	0	0	0	0	0	0	1	0	2	2
1070	agr_liv	3	agr_liv	2	agr_liv	2	deg-shrub	3	727465	5993572	28.9468	1217.58	1217.58	125005	94336.8	94336.8	53703.4	6	0	0	0	0	1	0	0	0	0	5	2	0	0	0	0	0	0	0	0	2	3	0	0	0	0	1	0	1	0	1	2
1071	ND	0	agr_liv	1	deg-shrub	2	pine	2	730451	5993567	9.65797	919.239	919.239	125637	94150.5	94150.5	53820.5	4	0	0	0	0	0	0	0	0	0	3	1	0	0	0	0	0	0	0	0	2	0	0	0	0	0	1	0	1	0	0	1
[truncated: 9 more columns]
